# Supplementary material for: A Theoretical Basis for Entropy-Scaling Effects in Human Mobility Patterns
Source: PLoS One. 2016 Aug 29;11(8):e0161630. doi: 10.1371/journal.pone.0161630 (PMC5003381; doi:10.1371/journal.pone.0161630)
Supplement: S1 Data — (ZIP) [file pone.0161630.s002.zip]

Archive with 392 entries (386 files):
- S1_Data/
- S1_Data/MATLAB Code/
- S1_Data/MATLAB Code/kmp2d.m
- S1_Data/MATLAB Code/lzEntropy.m
- S1_Data/MATLAB Code/powertrip.m
- S1_Data/MATLAB Code/randomwp.m
- S1_Data/MATLAB Code/theoryEntropy.m
- S1_Data/MATLAB Code/vdistance.m
- S1_Data/R Code/
- S1_Data/R Code/compare_r^2.r
- S1_Data/R Code/graphNoise.r
- S1_Data/R Code/graphTheoryVsEmpirical.r
- S1_Data/R Code/graph_TheoryVsLZ.r
- S1_Data/out.csv/
- S1_Data/out.csv/plawentropy.out.csv
- S1_Data/out.csv/randomwpentropy.out.csv
- S1_Data/out.csv/theoryentropy.out.csv
- S1_Data/r^2_comparison.result
- S1_Data/readme_pone_rev1.txt
- S1_Data/results/
- S1_Data/results/powertrip_pTLen-1.55_pDTime-1.8_dFlag1_nSigma10_T128_W1024.out
- S1_Data/results/powertrip_pTLen-1.55_pDTime-1.8_dFlag1_nSigma10_T128_W16384.out
- S1_Data/results/powertrip_pTLen-1.55_pDTime-1.8_dFlag1_nSigma10_T128_W2048.out
- S1_Data/results/powertrip_pTLen-1.55_pDTime-1.8_dFlag1_nSigma10_T128_W256.out
- S1_Data/results/powertrip_pTLen-1.55_pDTime-1.8_dFlag1_nSigma10_T128_W32768.out
- S1_Data/results/powertrip_pTLen-1.55_pDTime-1.8_dFlag1_nSigma10_T128_W4096.out
- S1_Data/results/powertrip_pTLen-1.55_pDTime-1.8_dFlag1_nSigma10_T128_W512.out
- S1_Data/results/powertrip_pTLen-1.55_pDTime-1.8_dFlag1_nSigma10_T128_W65536.out
- S1_Data/results/powertrip_pTLen-1.55_pDTime-1.8_dFlag1_nSigma10_T128_W8192.out
- S1_Data/results/powertrip_pTLen-1.55_pDTime-1.8_dFlag1_nSigma10_T256_W1024.out
- S1_Data/results/powertrip_pTLen-1.55_pDTime-1.8_dFlag1_nSigma10_T256_W16384.out
- S1_Data/results/powertrip_pTLen-1.55_pDTime-1.8_dFlag1_nSigma10_T256_W2048.out
- S1_Data/results/powertrip_pTLen-1.55_pDTime-1.8_dFlag1_nSigma10_T256_W32768.out
- S1_Data/results/powertrip_pTLen-1.55_pDTime-1.8_dFlag1_nSigma10_T256_W4096.out
- S1_Data/results/powertrip_pTLen-1.55_pDTime-1.8_dFlag1_nSigma10_T256_W512.out
- S1_Data/results/powertrip_pTLen-1.55_pDTime-1.8_dFlag1_nSigma10_T256_W65536.out
- S1_Data/results/powertrip_pTLen-1.55_pDTime-1.8_dFlag1_nSigma10_T256_W8192.out
- S1_Data/results/powertrip_pTLen-1.55_pDTime-1.8_dFlag1_nSigma10_T32_W1024.out
- S1_Data/results/powertrip_pTLen-1.55_pDTime-1.8_dFlag1_nSigma10_T32_W128.out
- S1_Data/results/powertrip_pTLen-1.55_pDTime-1.8_dFlag1_nSigma10_T32_W16384.out
- S1_Data/results/powertrip_pTLen-1.55_pDTime-1.8_dFlag1_nSigma10_T32_W2048.out
- S1_Data/results/powertrip_pTLen-1.55_pDTime-1.8_dFlag1_nSigma10_T32_W256.out
- S1_Data/results/powertrip_pTLen-1.55_pDTime-1.8_dFlag1_nSigma10_T32_W32768.out
- S1_Data/results/powertrip_pTLen-1.55_pDTime-1.8_dFlag1_nSigma10_T32_W4096.out
- S1_Data/results/powertrip_pTLen-1.55_pDTime-1.8_dFlag1_nSigma10_T32_W512.out
- S1_Data/results/powertrip_pTLen-1.55_pDTime-1.8_dFlag1_nSigma10_T32_W64.out
- S1_Data/results/powertrip_pTLen-1.55_pDTime-1.8_dFlag1_nSigma10_T32_W65536.out
- S1_Data/results/powertrip_pTLen-1.55_pDTime-1.8_dFlag1_nSigma10_T32_W8192.out
- S1_Data/results/powertrip_pTLen-1.55_pDTime-1.8_dFlag1_nSigma10_T512_W1024.out
- S1_Data/results/powertrip_pTLen-1.55_pDTime-1.8_dFlag1_nSigma10_T512_W16384.out
- S1_Data/results/powertrip_pTLen-1.55_pDTime-1.8_dFlag1_nSigma10_T512_W2048.out
- S1_Data/results/powertrip_pTLen-1.55_pDTime-1.8_dFlag1_nSigma10_T512_W32768.out
- S1_Data/results/powertrip_pTLen-1.55_pDTime-1.8_dFlag1_nSigma10_T512_W4096.out
- S1_Data/results/powertrip_pTLen-1.55_pDTime-1.8_dFlag1_nSigma10_T512_W65536.out
- S1_Data/results/powertrip_pTLen-1.55_pDTime-1.8_dFlag1_nSigma10_T512_W8192.out
- S1_Data/results/powertrip_pTLen-1.55_pDTime-1.8_dFlag1_nSigma10_T64_W1024.out
- S1_Data/results/powertrip_pTLen-1.55_pDTime-1.8_dFlag1_nSigma10_T64_W128.out
- S1_Data/results/powertrip_pTLen-1.55_pDTime-1.8_dFlag1_nSigma10_T64_W16384.out
- S1_Data/results/powertrip_pTLen-1.55_pDTime-1.8_dFlag1_nSigma10_T64_W2048.out
- S1_Data/results/powertrip_pTLen-1.55_pDTime-1.8_dFlag1_nSigma10_T64_W256.out
- S1_Data/results/powertrip_pTLen-1.55_pDTime-1.8_dFlag1_nSigma10_T64_W32768.out
- S1_Data/results/powertrip_pTLen-1.55_pDTime-1.8_dFlag1_nSigma10_T64_W4096.out
- S1_Data/results/powertrip_pTLen-1.55_pDTime-1.8_dFlag1_nSigma10_T64_W512.out
- S1_Data/results/powertrip_pTLen-1.55_pDTime-1.8_dFlag1_nSigma10_T64_W65536.out
- S1_Data/results/powertrip_pTLen-1.55_pDTime-1.8_dFlag1_nSigma10_T64_W8192.out
- S1_Data/results/powertrip_pTLen-1.55_pDTime-1.8_dFlag1_nSigma2_T128_W1024.out
- S1_Data/results/powertrip_pTLen-1.55_pDTime-1.8_dFlag1_nSigma2_T128_W16384.out
- S1_Data/results/powertrip_pTLen-1.55_pDTime-1.8_dFlag1_nSigma2_T128_W2048.out
- S1_Data/results/powertrip_pTLen-1.55_pDTime-1.8_dFlag1_nSigma2_T128_W256.out
- S1_Data/results/powertrip_pTLen-1.55_pDTime-1.8_dFlag1_nSigma2_T128_W32768.out
- S1_Data/results/powertrip_pTLen-1.55_pDTime-1.8_dFlag1_nSigma2_T128_W4096.out
- S1_Data/results/powertrip_pTLen-1.55_pDTime-1.8_dFlag1_nSigma2_T128_W512.out
- S1_Data/results/powertrip_pTLen-1.55_pDTime-1.8_dFlag1_nSigma2_T128_W65536.out
- S1_Data/results/powertrip_pTLen-1.55_pDTime-1.8_dFlag1_nSigma2_T128_W8192.out
- S1_Data/results/powertrip_pTLen-1.55_pDTime-1.8_dFlag1_nSigma2_T256_W1024.out
- S1_Data/results/powertrip_pTLen-1.55_pDTime-1.8_dFlag1_nSigma2_T256_W16384.out
- S1_Data/results/powertrip_pTLen-1.55_pDTime-1.8_dFlag1_nSigma2_T256_W2048.out
- S1_Data/results/powertrip_pTLen-1.55_pDTime-1.8_dFlag1_nSigma2_T256_W32768.out
- S1_Data/results/powertrip_pTLen-1.55_pDTime-1.8_dFlag1_nSigma2_T256_W4096.out
- S1_Data/results/powertrip_pTLen-1.55_pDTime-1.8_dFlag1_nSigma2_T256_W512.out
- S1_Data/results/powertrip_pTLen-1.55_pDTime-1.8_dFlag1_nSigma2_T256_W65536.out
- S1_Data/results/powertrip_pTLen-1.55_pDTime-1.8_dFlag1_nSigma2_T256_W8192.out
- S1_Data/results/powertrip_pTLen-1.55_pDTime-1.8_dFlag1_nSigma2_T32_W1024.out
- S1_Data/results/powertrip_pTLen-1.55_pDTime-1.8_dFlag1_nSigma2_T32_W128.out
- S1_Data/results/powertrip_pTLen-1.55_pDTime-1.8_dFlag1_nSigma2_T32_W16384.out
- S1_Data/results/powertrip_pTLen-1.55_pDTime-1.8_dFlag1_nSigma2_T32_W2048.out
- S1_Data/results/powertrip_pTLen-1.55_pDTime-1.8_dFlag1_nSigma2_T32_W256.out
- S1_Data/results/powertrip_pTLen-1.55_pDTime-1.8_dFlag1_nSigma2_T32_W32768.out
- S1_Data/results/powertrip_pTLen-1.55_pDTime-1.8_dFlag1_nSigma2_T32_W4096.out
- S1_Data/results/powertrip_pTLen-1.55_pDTime-1.8_dFlag1_nSigma2_T32_W512.out
- S1_Data/results/powertrip_pTLen-1.55_pDTime-1.8_dFlag1_nSigma2_T32_W64.out
- S1_Data/results/powertrip_pTLen-1.55_pDTime-1.8_dFlag1_nSigma2_T32_W65536.out
- S1_Data/results/powertrip_pTLen-1.55_pDTime-1.8_dFlag1_nSigma2_T32_W8192.out
- S1_Data/results/powertrip_pTLen-1.55_pDTime-1.8_dFlag1_nSigma2_T512_W1024.out
- S1_Data/results/powertrip_pTLen-1.55_pDTime-1.8_dFlag1_nSigma2_T512_W16384.out
- S1_Data/results/powertrip_pTLen-1.55_pDTime-1.8_dFlag1_nSigma2_T512_W2048.out
- S1_Data/results/powertrip_pTLen-1.55_pDTime-1.8_dFlag1_nSigma2_T512_W32768.out
- S1_Data/results/powertrip_pTLen-1.55_pDTime-1.8_dFlag1_nSigma2_T512_W4096.out
- S1_Data/results/powertrip_pTLen-1.55_pDTime-1.8_dFlag1_nSigma2_T512_W65536.out
- S1_Data/results/powertrip_pTLen-1.55_pDTime-1.8_dFlag1_nSigma2_T512_W8192.out
- S1_Data/results/powertrip_pTLen-1.55_pDTime-1.8_dFlag1_nSigma2_T64_W1024.out
- S1_Data/results/powertrip_pTLen-1.55_pDTime-1.8_dFlag1_nSigma2_T64_W128.out
- S1_Data/results/powertrip_pTLen-1.55_pDTime-1.8_dFlag1_nSigma2_T64_W16384.out
- S1_Data/results/powertrip_pTLen-1.55_pDTime-1.8_dFlag1_nSigma2_T64_W2048.out
- S1_Data/results/powertrip_pTLen-1.55_pDTime-1.8_dFlag1_nSigma2_T64_W256.out
- S1_Data/results/powertrip_pTLen-1.55_pDTime-1.8_dFlag1_nSigma2_T64_W32768.out
- S1_Data/results/powertrip_pTLen-1.55_pDTime-1.8_dFlag1_nSigma2_T64_W4096.out
- S1_Data/results/powertrip_pTLen-1.55_pDTime-1.8_dFlag1_nSigma2_T64_W512.out
- S1_Data/results/powertrip_pTLen-1.55_pDTime-1.8_dFlag1_nSigma2_T64_W65536.out
- S1_Data/results/powertrip_pTLen-1.55_pDTime-1.8_dFlag1_nSigma2_T64_W8192.out
- S1_Data/results/powertrip_pTLen-1.55_pDTime0_dFlag0_nSigma10_T128_W1024.out
- S1_Data/results/powertrip_pTLen-1.55_pDTime0_dFlag0_nSigma10_T128_W16384.out
- S1_Data/results/powertrip_pTLen-1.55_pDTime0_dFlag0_nSigma10_T128_W2048.out
- S1_Data/results/powertrip_pTLen-1.55_pDTime0_dFlag0_nSigma10_T128_W256.out
- S1_Data/results/powertrip_pTLen-1.55_pDTime0_dFlag0_nSigma10_T128_W32768.out
- S1_Data/results/powertrip_pTLen-1.55_pDTime0_dFlag0_nSigma10_T128_W4096.out
- S1_Data/results/powertrip_pTLen-1.55_pDTime0_dFlag0_nSigma10_T128_W512.out
- S1_Data/results/powertrip_pTLen-1.55_pDTime0_dFlag0_nSigma10_T128_W65536.out
- S1_Data/results/powertrip_pTLen-1.55_pDTime0_dFlag0_nSigma10_T128_W8192.out
- S1_Data/results/powertrip_pTLen-1.55_pDTime0_dFlag0_nSigma10_T256_W1024.out
- S1_Data/results/powertrip_pTLen-1.55_pDTime0_dFlag0_nSigma10_T256_W16384.out
- S1_Data/results/powertrip_pTLen-1.55_pDTime0_dFlag0_nSigma10_T256_W2048.out
- S1_Data/results/powertrip_pTLen-1.55_pDTime0_dFlag0_nSigma10_T256_W32768.out
- S1_Data/results/powertrip_pTLen-1.55_pDTime0_dFlag0_nSigma10_T256_W4096.out
- S1_Data/results/powertrip_pTLen-1.55_pDTime0_dFlag0_nSigma10_T256_W512.out
- S1_Data/results/powertrip_pTLen-1.55_pDTime0_dFlag0_nSigma10_T256_W65536.out
- S1_Data/results/powertrip_pTLen-1.55_pDTime0_dFlag0_nSigma10_T256_W8192.out
- S1_Data/results/powertrip_pTLen-1.55_pDTime0_dFlag0_nSigma10_T32_W1024.out
- S1_Data/results/powertrip_pTLen-1.55_pDTime0_dFlag0_nSigma10_T32_W128.out
- S1_Data/results/powertrip_pTLen-1.55_pDTime0_dFlag0_nSigma10_T32_W16384.out
- S1_Data/results/powertrip_pTLen-1.55_pDTime0_dFlag0_nSigma10_T32_W2048.out
- S1_Data/results/powertrip_pTLen-1.55_pDTime0_dFlag0_nSigma10_T32_W256.out
- S1_Data/results/powertrip_pTLen-1.55_pDTime0_dFlag0_nSigma10_T32_W32768.out
- S1_Data/results/powertrip_pTLen-1.55_pDTime0_dFlag0_nSigma10_T32_W4096.out
- S1_Data/results/powertrip_pTLen-1.55_pDTime0_dFlag0_nSigma10_T32_W512.out
- S1_Data/results/powertrip_pTLen-1.55_pDTime0_dFlag0_nSigma10_T32_W64.out
- S1_Data/results/powertrip_pTLen-1.55_pDTime0_dFlag0_nSigma10_T32_W65536.out
- S1_Data/results/powertrip_pTLen-1.55_pDTime0_dFlag0_nSigma10_T32_W8192.out
- S1_Data/results/powertrip_pTLen-1.55_pDTime0_dFlag0_nSigma10_T512_W1024.out
- S1_Data/results/powertrip_pTLen-1.55_pDTime0_dFlag0_nSigma10_T512_W16384.out
- S1_Data/results/powertrip_pTLen-1.55_pDTime0_dFlag0_nSigma10_T512_W2048.out
- S1_Data/results/powertrip_pTLen-1.55_pDTime0_dFlag0_nSigma10_T512_W32768.out
- S1_Data/results/powertrip_pTLen-1.55_pDTime0_dFlag0_nSigma10_T512_W4096.out
- S1_Data/results/powertrip_pTLen-1.55_pDTime0_dFlag0_nSigma10_T512_W65536.out
- S1_Data/results/powertrip_pTLen-1.55_pDTime0_dFlag0_nSigma10_T512_W8192.out
- S1_Data/results/powertrip_pTLen-1.55_pDTime0_dFlag0_nSigma10_T64_W1024.out
- S1_Data/results/powertrip_pTLen-1.55_pDTime0_dFlag0_nSigma10_T64_W128.out
- S1_Data/results/powertrip_pTLen-1.55_pDTime0_dFlag0_nSigma10_T64_W16384.out
- S1_Data/results/powertrip_pTLen-1.55_pDTime0_dFlag0_nSigma10_T64_W2048.out
- S1_Data/results/powertrip_pTLen-1.55_pDTime0_dFlag0_nSigma10_T64_W256.out
- S1_Data/results/powertrip_pTLen-1.55_pDTime0_dFlag0_nSigma10_T64_W32768.out
- S1_Data/results/powertrip_pTLen-1.55_pDTime0_dFlag0_nSigma10_T64_W4096.out
- S1_Data/results/powertrip_pTLen-1.55_pDTime0_dFlag0_nSigma10_T64_W512.out
- S1_Data/results/powertrip_pTLen-1.55_pDTime0_dFlag0_nSigma10_T64_W65536.out
- S1_Data/results/powertrip_pTLen-1.55_pDTime0_dFlag0_nSigma10_T64_W8192.out
- S1_Data/results/powertrip_pTLen-1.55_pDTime0_dFlag0_nSigma2_T128_W1024.out
- S1_Data/results/powertrip_pTLen-1.55_pDTime0_dFlag0_nSigma2_T128_W16384.out
- S1_Data/results/powertrip_pTLen-1.55_pDTime0_dFlag0_nSigma2_T128_W2048.out
- S1_Data/results/powertrip_pTLen-1.55_pDTime0_dFlag0_nSigma2_T128_W256.out
- S1_Data/results/powertrip_pTLen-1.55_pDTime0_dFlag0_nSigma2_T128_W32768.out
- S1_Data/results/powertrip_pTLen-1.55_pDTime0_dFlag0_nSigma2_T128_W4096.out
- S1_Data/results/powertrip_pTLen-1.55_pDTime0_dFlag0_nSigma2_T128_W512.out
- S1_Data/results/powertrip_pTLen-1.55_pDTime0_dFlag0_nSigma2_T128_W65536.out
- S1_Data/results/powertrip_pTLen-1.55_pDTime0_dFlag0_nSigma2_T128_W8192.out
- S1_Data/results/powertrip_pTLen-1.55_pDTime0_dFlag0_nSigma2_T256_W1024.out
- S1_Data/results/powertrip_pTLen-1.55_pDTime0_dFlag0_nSigma2_T256_W16384.out
- S1_Data/results/powertrip_pTLen-1.55_pDTime0_dFlag0_nSigma2_T256_W2048.out
- S1_Data/results/powertrip_pTLen-1.55_pDTime0_dFlag0_nSigma2_T256_W32768.out
- S1_Data/results/powertrip_pTLen-1.55_pDTime0_dFlag0_nSigma2_T256_W4096.out
- S1_Data/results/powertrip_pTLen-1.55_pDTime0_dFlag0_nSigma2_T256_W512.out
- S1_Data/results/powertrip_pTLen-1.55_pDTime0_dFlag0_nSigma2_T256_W65536.out
- S1_Data/results/powertrip_pTLen-1.55_pDTime0_dFlag0_nSigma2_T256_W8192.out
- S1_Data/results/powertrip_pTLen-1.55_pDTime0_dFlag0_nSigma2_T32_W1024.out
- S1_Data/results/powertrip_pTLen-1.55_pDTime0_dFlag0_nSigma2_T32_W128.out
- S1_Data/results/powertrip_pTLen-1.55_pDTime0_dFlag0_nSigma2_T32_W16384.out
- S1_Data/results/powertrip_pTLen-1.55_pDTime0_dFlag0_nSigma2_T32_W2048.out
- S1_Data/results/powertrip_pTLen-1.55_pDTime0_dFlag0_nSigma2_T32_W256.out
- S1_Data/results/powertrip_pTLen-1.55_pDTime0_dFlag0_nSigma2_T32_W32768.out
- S1_Data/results/powertrip_pTLen-1.55_pDTime0_dFlag0_nSigma2_T32_W4096.out
- S1_Data/results/powertrip_pTLen-1.55_pDTime0_dFlag0_nSigma2_T32_W512.out
- S1_Data/results/powertrip_pTLen-1.55_pDTime0_dFlag0_nSigma2_T32_W64.out
- S1_Data/results/powertrip_pTLen-1.55_pDTime0_dFlag0_nSigma2_T32_W65536.out
- S1_Data/results/powertrip_pTLen-1.55_pDTime0_dFlag0_nSigma2_T32_W8192.out
- S1_Data/results/powertrip_pTLen-1.55_pDTime0_dFlag0_nSigma2_T512_W1024.out
- S1_Data/results/powertrip_pTLen-1.55_pDTime0_dFlag0_nSigma2_T512_W16384.out
- S1_Data/results/powertrip_pTLen-1.55_pDTime0_dFlag0_nSigma2_T512_W2048.out
- S1_Data/results/powertrip_pTLen-1.55_pDTime0_dFlag0_nSigma2_T512_W32768.out
- S1_Data/results/powertrip_pTLen-1.55_pDTime0_dFlag0_nSigma2_T512_W4096.out
- S1_Data/results/powertrip_pTLen-1.55_pDTime0_dFlag0_nSigma2_T512_W65536.out
- S1_Data/results/powertrip_pTLen-1.55_pDTime0_dFlag0_nSigma2_T512_W8192.out
- S1_Data/results/powertrip_pTLen-1.55_pDTime0_dFlag0_nSigma2_T64_W1024.out
- S1_Data/results/powertrip_pTLen-1.55_pDTime0_dFlag0_nSigma2_T64_W128.out
- S1_Data/results/powertrip_pTLen-1.55_pDTime0_dFlag0_nSigma2_T64_W16384.out
- S1_Data/results/powertrip_pTLen-1.55_pDTime0_dFlag0_nSigma2_T64_W2048.out
- S1_Data/results/powertrip_pTLen-1.55_pDTime0_dFlag0_nSigma2_T64_W256.out
- S1_Data/results/powertrip_pTLen-1.55_pDTime0_dFlag0_nSigma2_T64_W32768.out
- S1_Data/results/powertrip_pTLen-1.55_pDTime0_dFlag0_nSigma2_T64_W4096.out
- S1_Data/results/powertrip_pTLen-1.55_pDTime0_dFlag0_nSigma2_T64_W512.out
- S1_Data/results/powertrip_pTLen-1.55_pDTime0_dFlag0_nSigma2_T64_W65536.out
- S1_Data/results/powertrip_pTLen-1.55_pDTime0_dFlag0_nSigma2_T64_W8192.out
- S1_Data/results/randomwp_pDTime-1.8_dFlag1_nSigma10_T128_W1024.out
- S1_Data/results/randomwp_pDTime-1.8_dFlag1_nSigma10_T128_W16384.out
- S1_Data/results/randomwp_pDTime-1.8_dFlag1_nSigma10_T128_W2048.out
- S1_Data/results/randomwp_pDTime-1.8_dFlag1_nSigma10_T128_W256.out
- S1_Data/results/randomwp_pDTime-1.8_dFlag1_nSigma10_T128_W32768.out
- S1_Data/results/randomwp_pDTime-1.8_dFlag1_nSigma10_T128_W4096.out
- S1_Data/results/randomwp_pDTime-1.8_dFlag1_nSigma10_T128_W512.out
- S1_Data/results/randomwp_pDTime-1.8_dFlag1_nSigma10_T128_W65536.out
- S1_Data/results/randomwp_pDTime-1.8_dFlag1_nSigma10_T128_W8192.out
- S1_Data/results/randomwp_pDTime-1.8_dFlag1_nSigma10_T256_W1024.out
- S1_Data/results/randomwp_pDTime-1.8_dFlag1_nSigma10_T256_W16384.out
- S1_Data/results/randomwp_pDTime-1.8_dFlag1_nSigma10_T256_W2048.out
- S1_Data/results/randomwp_pDTime-1.8_dFlag1_nSigma10_T256_W32768.out
- S1_Data/results/randomwp_pDTime-1.8_dFlag1_nSigma10_T256_W4096.out
- S1_Data/results/randomwp_pDTime-1.8_dFlag1_nSigma10_T256_W512.out
- S1_Data/results/randomwp_pDTime-1.8_dFlag1_nSigma10_T256_W65536.out
- S1_Data/results/randomwp_pDTime-1.8_dFlag1_nSigma10_T256_W8192.out
- S1_Data/results/randomwp_pDTime-1.8_dFlag1_nSigma10_T32_W1024.out
- S1_Data/results/randomwp_pDTime-1.8_dFlag1_nSigma10_T32_W128.out
- S1_Data/results/randomwp_pDTime-1.8_dFlag1_nSigma10_T32_W16384.out
- S1_Data/results/randomwp_pDTime-1.8_dFlag1_nSigma10_T32_W2048.out
- S1_Data/results/randomwp_pDTime-1.8_dFlag1_nSigma10_T32_W256.out
- S1_Data/results/randomwp_pDTime-1.8_dFlag1_nSigma10_T32_W32768.out
- S1_Data/results/randomwp_pDTime-1.8_dFlag1_nSigma10_T32_W4096.out
- S1_Data/results/randomwp_pDTime-1.8_dFlag1_nSigma10_T32_W512.out
- S1_Data/results/randomwp_pDTime-1.8_dFlag1_nSigma10_T32_W64.out
- S1_Data/results/randomwp_pDTime-1.8_dFlag1_nSigma10_T32_W65536.out
- S1_Data/results/randomwp_pDTime-1.8_dFlag1_nSigma10_T32_W8192.out
- S1_Data/results/randomwp_pDTime-1.8_dFlag1_nSigma10_T512_W1024.out
- S1_Data/results/randomwp_pDTime-1.8_dFlag1_nSigma10_T512_W16384.out
- S1_Data/results/randomwp_pDTime-1.8_dFlag1_nSigma10_T512_W2048.out
- S1_Data/results/randomwp_pDTime-1.8_dFlag1_nSigma10_T512_W32768.out
- S1_Data/results/randomwp_pDTime-1.8_dFlag1_nSigma10_T512_W4096.out
- S1_Data/results/randomwp_pDTime-1.8_dFlag1_nSigma10_T512_W65536.out
- S1_Data/results/randomwp_pDTime-1.8_dFlag1_nSigma10_T512_W8192.out
- S1_Data/results/randomwp_pDTime-1.8_dFlag1_nSigma10_T64_W1024.out
- S1_Data/results/randomwp_pDTime-1.8_dFlag1_nSigma10_T64_W128.out
- S1_Data/results/randomwp_pDTime-1.8_dFlag1_nSigma10_T64_W16384.out
- S1_Data/results/randomwp_pDTime-1.8_dFlag1_nSigma10_T64_W2048.out
- S1_Data/results/randomwp_pDTime-1.8_dFlag1_nSigma10_T64_W256.out
- S1_Data/results/randomwp_pDTime-1.8_dFlag1_nSigma10_T64_W32768.out
- S1_Data/results/randomwp_pDTime-1.8_dFlag1_nSigma10_T64_W4096.out
- S1_Data/results/randomwp_pDTime-1.8_dFlag1_nSigma10_T64_W512.out
- S1_Data/results/randomwp_pDTime-1.8_dFlag1_nSigma10_T64_W65536.out
- S1_Data/results/randomwp_pDTime-1.8_dFlag1_nSigma10_T64_W8192.out
- S1_Data/results/randomwp_pDTime-1.8_dFlag1_nSigma2_T128_W1024.out
- S1_Data/results/randomwp_pDTime-1.8_dFlag1_nSigma2_T128_W16384.out
- S1_Data/results/randomwp_pDTime-1.8_dFlag1_nSigma2_T128_W2048.out
- S1_Data/results/randomwp_pDTime-1.8_dFlag1_nSigma2_T128_W256.out
- S1_Data/results/randomwp_pDTime-1.8_dFlag1_nSigma2_T128_W32768.out
- S1_Data/results/randomwp_pDTime-1.8_dFlag1_nSigma2_T128_W4096.out
- S1_Data/results/randomwp_pDTime-1.8_dFlag1_nSigma2_T128_W512.out
- S1_Data/results/randomwp_pDTime-1.8_dFlag1_nSigma2_T128_W65536.out
- S1_Data/results/randomwp_pDTime-1.8_dFlag1_nSigma2_T128_W8192.out
- S1_Data/results/randomwp_pDTime-1.8_dFlag1_nSigma2_T256_W1024.out
- S1_Data/results/randomwp_pDTime-1.8_dFlag1_nSigma2_T256_W16384.out
- S1_Data/results/randomwp_pDTime-1.8_dFlag1_nSigma2_T256_W2048.out
- S1_Data/results/randomwp_pDTime-1.8_dFlag1_nSigma2_T256_W32768.out
- S1_Data/results/randomwp_pDTime-1.8_dFlag1_nSigma2_T256_W4096.out
- S1_Data/results/randomwp_pDTime-1.8_dFlag1_nSigma2_T256_W512.out
- S1_Data/results/randomwp_pDTime-1.8_dFlag1_nSigma2_T256_W65536.out
- S1_Data/results/randomwp_pDTime-1.8_dFlag1_nSigma2_T256_W8192.out
- S1_Data/results/randomwp_pDTime-1.8_dFlag1_nSigma2_T32_W1024.out
- S1_Data/results/randomwp_pDTime-1.8_dFlag1_nSigma2_T32_W128.out
- S1_Data/results/randomwp_pDTime-1.8_dFlag1_nSigma2_T32_W16384.out
- S1_Data/results/randomwp_pDTime-1.8_dFlag1_nSigma2_T32_W2048.out
- S1_Data/results/randomwp_pDTime-1.8_dFlag1_nSigma2_T32_W256.out
- S1_Data/results/randomwp_pDTime-1.8_dFlag1_nSigma2_T32_W32768.out
- S1_Data/results/randomwp_pDTime-1.8_dFlag1_nSigma2_T32_W4096.out
- S1_Data/results/randomwp_pDTime-1.8_dFlag1_nSigma2_T32_W512.out
- S1_Data/results/randomwp_pDTime-1.8_dFlag1_nSigma2_T32_W64.out
- S1_Data/results/randomwp_pDTime-1.8_dFlag1_nSigma2_T32_W65536.out
- S1_Data/results/randomwp_pDTime-1.8_dFlag1_nSigma2_T32_W8192.out
- S1_Data/results/randomwp_pDTime-1.8_dFlag1_nSigma2_T512_W1024.out
- S1_Data/results/randomwp_pDTime-1.8_dFlag1_nSigma2_T512_W16384.out
- S1_Data/results/randomwp_pDTime-1.8_dFlag1_nSigma2_T512_W2048.out
- S1_Data/results/randomwp_pDTime-1.8_dFlag1_nSigma2_T512_W32768.out
- S1_Data/results/randomwp_pDTime-1.8_dFlag1_nSigma2_T512_W4096.out
- S1_Data/results/randomwp_pDTime-1.8_dFlag1_nSigma2_T512_W65536.out
- S1_Data/results/randomwp_pDTime-1.8_dFlag1_nSigma2_T512_W8192.out
- S1_Data/results/randomwp_pDTime-1.8_dFlag1_nSigma2_T64_W1024.out
- S1_Data/results/randomwp_pDTime-1.8_dFlag1_nSigma2_T64_W128.out
- S1_Data/results/randomwp_pDTime-1.8_dFlag1_nSigma2_T64_W16384.out
- S1_Data/results/randomwp_pDTime-1.8_dFlag1_nSigma2_T64_W2048.out
- S1_Data/results/randomwp_pDTime-1.8_dFlag1_nSigma2_T64_W256.out
- S1_Data/results/randomwp_pDTime-1.8_dFlag1_nSigma2_T64_W32768.out
- S1_Data/results/randomwp_pDTime-1.8_dFlag1_nSigma2_T64_W4096.out
- S1_Data/results/randomwp_pDTime-1.8_dFlag1_nSigma2_T64_W512.out
- S1_Data/results/randomwp_pDTime-1.8_dFlag1_nSigma2_T64_W65536.out
- S1_Data/results/randomwp_pDTime-1.8_dFlag1_nSigma2_T64_W8192.out
- S1_Data/results/randomwp_pDTime0_dFlag0_nSigma10_T128_W1024.out
- S1_Data/results/randomwp_pDTime0_dFlag0_nSigma10_T128_W16384.out
- S1_Data/results/randomwp_pDTime0_dFlag0_nSigma10_T128_W2048.out
- S1_Data/results/randomwp_pDTime0_dFlag0_nSigma10_T128_W256.out
- S1_Data/results/randomwp_pDTime0_dFlag0_nSigma10_T128_W32768.out
- S1_Data/results/randomwp_pDTime0_dFlag0_nSigma10_T128_W4096.out
- S1_Data/results/randomwp_pDTime0_dFlag0_nSigma10_T128_W512.out
- S1_Data/results/randomwp_pDTime0_dFlag0_nSigma10_T128_W65536.out
- S1_Data/results/randomwp_pDTime0_dFlag0_nSigma10_T128_W8192.out
- S1_Data/results/randomwp_pDTime0_dFlag0_nSigma10_T256_W1024.out
[truncated: 92 more entries]
