# Supplementary material for: A Theoretical Basis for Entropy-Scaling Effects in Human Mobility Patterns
Source: PLoS One. 2016 Aug 29;11(8):e0161630. doi: 10.1371/journal.pone.0161630 (PMC5003381; doi:10.1371/journal.pone.0161630)
Supplement: S1 Data — (ZIP) [file pone.0161630.s002.zip › S1_Data/MATLAB Code/kmp2d.m]

%{
	m = kmp2d(W, S)

	Searches W in S using row-wise comparisons.
	
	Returns the 1-based first position of W in S.
	If theres is no match, returns 0.

	W and S must be matrices (1D/2D arrays) and no. of columns
	in W and S must match because the search uses ROW-WISE comparisons

	REFERENCE:
	http://en.wikipedia.org/wiki/Knuth-Morris-Pratt_algorithm

	Examples:
		W = 'ABCDABD';
		% W = 'PARTICIPATE IN PARACHUTE';
		S = 'ABC ABCDAB ABCDABCDABDE';
		% note that the arguments are column vectors here:
		m = kmp2d(W', S');

		% example with 2-D matrix arguments:
		S = [1 2 3; 4 5 6; 7 8 9; 1 2 4; 1 2 3; 4 5 6; 1 2 4;
			 7 8 9; 3 0 6; 1 2 3; ];
		W = [1 2 3; 4 5 6; 1 2 4;];
		% here arguments need not be transposed:
		m = kmp2d(W, S)
%}

function [m] = kmp2d(W, S)

	% Input arguments must be matrices (1D/2D arrays):
	assert( ismatrix(S) && ismatrix(W), ...
		'Input arguments must be matrices (1D/2D arrays)' );

	% No of columns of input arguments must match because
	% the search uses ROW-WISE comparisons:
	assert( size(S,2) == size(W,2), ...
		'No of columns of input arguments must match because the search uses ROW-WISE comparisons' );

	
	strlen  = size(S, 1);
	wordlen = size(W, 1);
    T = pmtable(W) - 1;

    m = 1;
    i = 0;
	
	while (m+i) <= strlen
		if W(i+1, :) == S(m+i, :)
			if i == (wordlen - 1)
				%m = m+1; % because of 1 based indexing
				return;
			end
			i = i + 1;
		else
			m = m + i - T(i+1);
			if T(i+1) > -1
				i = T(i+1);
			else
				i = 0;
			end
		end
	end
	
	% did not match:
	m = 0;
end

% construct partial match table for the word W:
function [T] = pmtable(W)
    wordlen = size(W, 1);
    T = zeros(wordlen, 1);
    T(1) = 0;
    T(2) = 1;
   
    pos = 3;
    cnd = 1;
   
    while pos <= wordlen
        if W(pos-1, :) == W(cnd, :)
            cnd = cnd+1;
            T(pos) = cnd;
			pos = pos+1;
       
        elseif cnd > 1
            cnd = T(cnd);
        else
            T(pos) = 1;
            pos = pos + 1;
        end %if       
    end %while
end
