# Supplementary material for: A Theoretical Basis for Entropy-Scaling Effects in Human Mobility Patterns
Source: PLoS One. 2016 Aug 29;11(8):e0161630. doi: 10.1371/journal.pone.0161630 (PMC5003381; doi:10.1371/journal.pone.0161630)
Supplement: S1 Data — (ZIP) [file pone.0161630.s002.zip › S1_Data/MATLAB Code/lzEntropy.m]

%{
	[E, L] = lzEntropy(R)

	Returns Lempel-Ziv entropy of a matrix R. Dimension of R must be <= 2.
	
	E is the entropy of R.
	L is the lambda value.
%}

function [E, L] = lzEntropy(R)

assert( numel(size(R)) <= 2, 'R should have at most 2 dimensions');

lambda = 1;
lenRec = size(R, 1);

for i = 2:lenRec
	jMax = min(lenRec, 2*i-1);
	for j = i : jMax
		pos = kmp2d( R(i:j,:), R(1:(i-1),:) );
		mismatch = 0;

		if (pos == mismatch)
			lambda = lambda + (j-i+1);
			break;
		end %if
	end %for min
end %for length

E = ((1/lenRec*lambda)^-1)*log2(lenRec);
L = lambda;
end
