# Supplementary material for: A Theoretical Basis for Entropy-Scaling Effects in Human Mobility Patterns
Source: PLoS One. 2016 Aug 29;11(8):e0161630. doi: 10.1371/journal.pone.0161630 (PMC5003381; doi:10.1371/journal.pone.0161630)
Supplement: S1 Data — (ZIP) [file pone.0161630.s002.zip › S1_Data/MATLAB Code/powertrip.m]

%{
	powertrip('4096', '128', '-1.55', '0', '0', '36000', '10')
%}

function[] = powertrip(wArg, T, pTLen, dFlag, pDTime, dTimeUL, nSigma)

% make sure that arguments are doubles
% when they are sent to the executable
% generated by mcc:
wArg      = str2double(wArg);
T         = str2double(T);
pTLen     = str2double(pTLen);
dFlag     = str2double(dFlag);
pDTime    = str2double(pDTime);
dTimeUL   = str2double(dTimeUL);
nSigma    = str2double(nSigma);

% speed of the agent
v = 2;

% sampling interval (in seconds)
T_min = 1;
assert(mod(T, T_min) == 0, 'T must be an exact multiple of T_min');

% NEW:
theoryT0 = 512;
theoryTravelDistance = 64 * v * theoryT0;

% POWER LAW based trips

% maximum number of points
%maxPt = 15360;
maxPt = theoryTravelDistance / (v * T_min);

% square cell dimension in meters
%minCellSize = 10; % equals to vT
minCellSize = v * T_min; % equals to v*T_min

% narr:
% W = W0 * 2^n
narr = 1:15;
% make sure that
%   1. narr is a column vector
%   2. 0 is included in narr
narr = sort(narr(:)); if narr(1) ~= 0; narr = cat(1, 0, narr); end


maxCoordinate = round(maxPt * v * T_min / (sqrt(2)) );


% minimum dwell time at a waypoint
minDTime = 1;
% maximum dwell time at a waypoint
maxDTime = dTimeUL;
% dwell time follows power law: its power value:
nDTime = pDTime;


% power law related configuration
x0 = v * T_min;
x1 = maxCoordinate * 0.8;
n = pTLen;

% noiseSigma (in number of base coordinates)
noiseSigma = nSigma;

DEBUG = false;

testbedDir = 'testbed-tmp';

% --------------------- ^ CONFIGURATION -----------------

format longG;

% mat file name
matFName = sprintf('%s/powertrip_pTLen%s_dFlag%s_pDTime%s_nSigma%s.mat', testbedDir, num2str(pTLen), num2str(dFlag), num2str(pDTime), num2str(nSigma));

if ~exist(matFName, 'file')
	% start trips from (row, col)th cell
	row = randi(maxCoordinate);
	col = randi(maxCoordinate);
	wp = [row col 0]; % dwell time is 0 for the first point

	samples = [];
	fLengths = [];

	time2NextSample = T_min;
	residueDTime = 0;

	while size(samples,1) < maxPt

		% % Power law distribution of trip length
		%{
			Random number generator using power law distribution
			Reference: http://mathworld.wolfram.com/RandomNumber.html
		%}

		% get a uniformly distributed random number
			r = rand();
		% map r to CDF:
			c = (n+1)/(x1^(n+1) - x0^(n+1));
			flightLen = ( (n+1)/c * r + x0 ^ (n+1) ) ^ (1.0/(n+1));
		% %

		angles = 5:5:355; % changed from 0:5:355
		while numel(angles)>0
			iAngle = randi(numel(angles));
			angle = angles(iAngle);
			angles(iAngle) = [];

			% find the other point using angle (w.r.t. X axis) and
			% the i'th point in wp

			% TODO: check effects of introducing 'd*' in 2 lines:
			row = round(wp(end,1) + flightLen*sind(angle));
			col = round(wp(end,2) + flightLen*cosd(angle));
			% update flight length
			flightLen =  vdistance([wp(end,1:2); [row col]]);
			fLengths = cat(1, fLengths, flightLen);

			if row >= 1 && row <= maxCoordinate && col >= 1 && col <= maxCoordinate

				% get dwell time (power law)
                if dFlag
    				rDTime = rand();
        			cDTime = (nDTime+1)/(maxDTime^(nDTime+1) - minDTime^(nDTime+1));
            		dTime  = ( (nDTime+1)/cDTime * rDTime + minDTime ^ (nDTime+1) ) ^ (1.0/(nDTime+1));
                else
                    % ignore dwell time
                    dTime = 0;
                end

				flightTime = flightLen / v;
				% remaining flight time
				remainingFTime = flightTime;

				if DEBUG
					disp(num2str([wp(end,1) wp(end,2) row col]));
					disp(num2str([flightTime remainingFTime time2NextSample residueDTime]));
				end

				% remaining time for next sample after dwell at last point
				time2NextSample = time2NextSample - residueDTime;
				while time2NextSample < remainingFTime
					completedFTime = flightTime - remainingFTime + time2NextSample;
					[sx, sy] = innerPoint( wp(end,1), wp(end,2), row, col, completedFTime*v ); % TODO: check (row, col) order
					assert( ~isnan(sx) && ~isnan(sy) );
					samples = cat(1, samples, [sx sy]);
					remainingFTime = remainingFTime - time2NextSample;
					time2NextSample = T_min;
				end

				% remaining time for the next sample after travel completed
				time2NextSample = time2NextSample - remainingFTime;

				% residueTime at new point initialized by dwellTime here
				residueDTime = dTime;
				% take samples while dwelling at the new point
				while time2NextSample < residueDTime
					residueDTime = residueDTime - time2NextSample;
					assert( ~isnan(row) && ~isnan(col) );
					samples = cat(1, samples, [row col]); % TODO: check (row, col) order
					time2NextSample = T_min;
				end

				wp = cat(1, wp, [row col dTime]);

				break; % because a point has been found
			end
		end % while : to find an angle for the trip
	end

	% add gaussian noise:
	plusminus = randi([0 1], size(samples));
	plusminus(plusminus==0) = -1;
	noisySamples = noiseSigma/2 .* plusminus .* randn(size(samples)) + samples;

	save(matFName, 'samples', 'noisySamples', 'fLengths');

	% also generate noisy versions for nSigma = 2 and nSigma = 10:
	nSigma1 = 2;
	matFName1 = sprintf('%s/randomwp_dFlag%s_pDTime%s_nSigma%s.mat', testbedDir, num2str(dFlag), num2str(pDTime), num2str(nSigma1));
	noisySamples1 = nSigma1/2 .* plusminus .* randn(size(samples)) + samples;
	if ~exist(matFName1, 'file')
		save(matFName1, 'samples', 'noisySamples1', 'fLengths');
	end

	nSigma2 = 10;
	matFName2 = sprintf('%s/randomwp_dFlag%s_pDTime%s_nSigma%s.mat', testbedDir, num2str(dFlag), num2str(pDTime), num2str(nSigma2));
	noisySamples2 = nSigma2/2 .* plusminus .* randn(size(samples)) + samples;
	if ~exist(matFName2, 'file')
		save(matFName2, 'samples', 'noisySamples2', 'fLengths');
	end

else
	load(matFName);
end


% temporal sampling
desiredSampleLen = maxPt * T_min/T;
samples = samples(1:T/T_min:size(samples,1), :);
samples = samples(1:desiredSampleLen, :);
noisySamples = noisySamples(1:T/T_min:size(noisySamples,1), :);
noisySamples = noisySamples(1:desiredSampleLen, :);

E = [];
runtimes = [];
uniqueness = [ ];

W = minCellSize .* 2 .^ narr;
% account for cell size:
for iW = 1:numel(W)
	w = W(iW);

	if ~ ismember(w, wArg)
		continue;
	end

	s  = ceil(samples/w);
	ns = ceil(noisySamples/w);

	u = size(unique(s, 'rows'),1);
	uniqueness = cat(1, uniqueness, [ w T pTLen pDTime dFlag nSigma size(s,1) u u/size(s,1) ]);

	% calculate entropy of tripCoords:
	tic;
	e = lzEntropy(s);
	runtime1 = toc;

	tic;
	eNoise = lzEntropy(ns);
	%eNoise = -1;
	runtime2 = toc;

	runtimes = cat(1, runtimes, [w T pTLen pDTime dFlag nSigma size(s,1) runtime1 runtime2]);

	E = cat(1, E, [w T pTLen pDTime dFlag nSigma e eNoise]);
end

wStr = num2str(wArg(1)); if numel(wArg) > 1; wStr = fprintf('%s:%s', wStr, wArg(end)); end
fid = fopen(sprintf('results/powertrip_pTLen%s_pDTime%s_dFlag%s_nSigma%s_T%s_W%s.out', num2str(pTLen), num2str(pDTime), num2str(dFlag), num2str(nSigma), num2str(T), wStr), 'w');

fprintf(fid, '\n');
fprintf(fid, '%% Configuration\n');
fprintf(fid, '%% -------------\n');
fprintf(fid, 'wArg    = [%s]\n', num2str(wArg(:)'));
fprintf(fid, 'T       = %s\n', num2str(T));
fprintf(fid, 'pTLen   = %s\n', num2str(pTLen));
fprintf(fid, 'pDTime  = %s\n', num2str(pDTime));
fprintf(fid, 'dFlag   = %s\n', num2str(dFlag));
fprintf(fid, 'dTimeUL = %s\n', num2str(dTimeUL));
fprintf(fid, 'nSigma  = %s\n', num2str(nSigma));
fprintf(fid, '%% -------------\n');

fprintf(fid, '\n');
fprintf(fid, 'E = %s\n', mat2str(E));

fprintf(fid, '\n');
fprintf(fid, 'runtimes = %s\n', mat2str(runtimes));

fprintf(fid, '\n');
fprintf(fid, 'uniqueness = %s\n', mat2str(uniqueness));

fclose(fid);

end
