# Supplementary material for: A Theoretical Basis for Entropy-Scaling Effects in Human Mobility Patterns
Source: PLoS One. 2016 Aug 29;11(8):e0161630. doi: 10.1371/journal.pone.0161630 (PMC5003381; doi:10.1371/journal.pone.0161630)
Supplement: S1 Data — (ZIP) [file pone.0161630.s002.zip › S1_Data/MATLAB Code/theoryEntropy.m]

% All units are in MKS units

% speed of the agent
v = 2;

% minimum inter-sample period
T0 = 512;

% travelled distance
% use min 64 samples (arbitrary choice)
%x = 153600;
x = 64 * v * T0;


marr = 1:9;
% make sure that
%   1. marr is a row vector
%   2. 0 is included in marr
marr = sort(marr(:))'; if marr(1) ~= 0; marr = cat(2, 0, marr); end


T = T0 ./ 2 .^ marr;
%T = [5 20 80 320 640 1280 5120];

% minimum spatial resolutions:
W0 = v * T;
% W = W0 * 2^n
narr = 1:14;
% make sure that
%   1. narr is a column vector
%   2. 0 is included in narr
narr = sort(narr(:)); if narr(1) ~= 0; narr = cat(1, 0, narr); end

W = 2.^narr * W0;

T2d = repmat(T, size(W,1), 1);
E = 4 * log2(x./(v*T2d)) ./ (W/v./T2d + 4);

% apply correction factor:
correctionFactor = 1/0.8;
%E = E * correctionFactor;
