# Supplementary material for: A Theoretical Basis for Entropy-Scaling Effects in Human Mobility Patterns
Source: PLoS One. 2016 Aug 29;11(8):e0161630. doi: 10.1371/journal.pone.0161630 (PMC5003381; doi:10.1371/journal.pone.0161630)
Supplement: S1 Data — (ZIP) [file pone.0161630.s002.zip › S1_Data/MATLAB Code/vdistance.m]

% Returns distance between two row vectors

function[d] = vdistance(p)
	assert(size(p,1) == 2, 'There must be two points');
	d = 0;
	for i = 1:size(p,2)
		d = d + (p(1,i) - p(2,i))^2;
	end

	d = sqrt(d);
end
