# Supplementary material for: A Theoretical Basis for Entropy-Scaling Effects in Human Mobility Patterns
Source: PLoS One. 2016 Aug 29;11(8):e0161630. doi: 10.1371/journal.pone.0161630 (PMC5003381; doi:10.1371/journal.pone.0161630)
Supplement: S1 Data — (ZIP) [file pone.0161630.s002.zip › S1_Data/R Code/compare_r^2.r]

###########################################################################
# Tuhin Paul
# TODO: add more comments (easy to follow
#       if you know the underlying theory)
# Last edited: 2016/06/10
###########################################################################


# calculates R^2 of fitting theoretical model to empirical results
# and generates comparative plots

# Get R^2 values
rsq <- function (Y, predY) {
	
	if ( length(Y) != length(predY) )
	{
		stop( "length(Y) != length(predY)" )
	}
	
	dev   = Y - mean(Y)   # deviations - measure of spread
	SST   = sum(dev^2)    # total variation to be accounted for
	resid = Y - predY     # residuals - measure of mismatch
	SSE   = sum(resid^2)  # variation NOT accounted for
	Rsq   = 1 - SSE/SST   # percent of error explained
	
	return (Rsq)
}


ignoreTheorySequence = TRUE
considerNoise = TRUE 

HTheory      = read.csv("/home/tuhin/wcopy2/usask/entropy-theory/out.csv/theoryentropy.out.csv",               header = TRUE, sep = ",")
HSeqOfTheory = read.csv("/home/tuhin/wcopy2/usask/entropy-theory/out.csv/theory_Sequence_LZentropies.out.csv", header = TRUE, sep = ",")
HPLaw        = read.csv("/home/tuhin/wcopy2/usask/entropy-theory/out.csv/plawentropy.out.csv",                 header = TRUE, sep = ",")
HRaWp        = read.csv("/home/tuhin/wcopy2/usask/entropy-theory/out.csv/randomwpentropy.out.csv",             header = TRUE, sep = ",")


  empMethods = c("PLaw", "RaW")
  arrT  = unique(HTheory$T)
  arrW  = unique(HTheory$W)
  arrp  = unique(HPLaw$p)
  arrpD = unique( c( HPLaw$pD, HRaWp$pD ) )
# arrnS = unique( c( HPLaw$nS, HRaWp$nS ) )
  arrnS = c(10) # ignore nS = 2


# initialize box plot:
destDir      = "/home/tuhin/wcopy2/usask/entropy-theory/fig"
plotDestPath = sprintf("%s/r2_comparison.tif", destDir)


R2 = data.frame()

write ( "Theory_Compared_With,T,[Other_parameters:p,pD,noise],r^2", file = "" )

for ( t in arrT )
{
	h_Theory = HTheory[ HTheory$T == t, ]
	h_Theory = h_Theory[ order(h_Theory$W), ]
	
	# theory vs LzSeqTheory
	if ( ! ignoreTheorySequence )
	{
		h_LzSeqTheory = HSeqOfTheory[ HSeqOfTheory$T == t, ]
		r2 = rsq( h_LzSeqTheory$H, h_Theory$H )
		write( sprintf( "LZ_Theory_Seq,T=%d,r^2=%g", t, r2 ),  file = "" )
		
		if ( dim(R2)[1] == 0 )
			R2 = data.frame(method="LzSeqTheory", t=t, r2=r2)
		else
			R2 = rbind( R2, data.frame(method="LzSeqTheory", t=t, r2=r2) )
	}
	
	# Theory vs Power Law
	for ( p in arrp )
	{
		for ( pD in arrpD )
		{
			h_PLaw = HPLaw[ HPLaw$T == t & HPLaw$p == p & HPLaw$pD == pD & HPLaw$nS == arrnS[1], ]
			h_PLaw = h_PLaw[ order(h_PLaw$W), ]
			r2 = rsq( h_PLaw$H, h_Theory$H )
			write( sprintf( "PLaw,T=%d,p=%g,pD=%g,noise=0,r^2=%g", t, p, pD, r2 ),  file = "" )
			R2 = rbind( R2, data.frame(method=sprintf( "PLaw, p=%g, pD=%g, noise=0", p, pD ), t=t, r2=r2) )
			
			if ( considerNoise )
			{
				for ( nS in arrnS )
				{
					h_PLaw = HPLaw[ HPLaw$T == t & HPLaw$p == p & HPLaw$pD == pD & HPLaw$nS == nS, ]
					h_PLaw = h_PLaw[ order(h_PLaw$W), ]
					r2 = rsq( h_PLaw$nH, h_Theory$H )
					write( sprintf( "PLaw,T=%d,p=%g,pD=%g,noise=%g,r^2=%g", t, p, pD, nS, r2 ),  file = "" )
					R2 = rbind( R2, data.frame(method=sprintf( "PLaw, p=%g, pD=%g, noise=%g", p, pD, nS ), t=t, r2=r2) )
					
				}
			}
		}
	}
	
	# Theory vs Random Way Point
	for ( pD in arrpD )
	{
		h_RaWp = HRaWp[ HRaWp$T == t & HRaWp$pD == pD & HRaWp$nS == arrnS[1], ]
		h_RaWp = h_RaWp[ order(h_RaWp$W), ]
		r2 = rsq( h_RaWp$H, h_Theory$H )
		write( sprintf( "RaWp,T=%d,pD=%g,noise=0,r^2=%g", t, pD, r2 ),  file = "" )
		R2 = rbind( R2, data.frame(method=sprintf( "RaWp, pD=%g, noise=0", pD ), t=t, r2=r2) )
		
		if ( considerNoise )
		{
			for ( nS in arrnS )
			{
				h_RaWp = HRaWp[ HRaWp$T == t & HRaWp$pD == pD & HRaWp$nS == nS, ]
				h_RaWp = h_RaWp[ order(h_RaWp$W), ]
				r2 = rsq( h_RaWp$nH, h_Theory$H )
				write( sprintf( "RaWp,T=%d,pD=%g,noise=%g,r^2=%g", t, pD, nS, r2 ),  file = "" )
				R2 = rbind( R2, data.frame(method=sprintf( "RaWp, pD=%g, noise=%g", pD, nS ), t=t, r2=r2) )
			}
		}
	}
	
}

plot.new()
tiff(filename = plotDestPath, width = 4, height = 4, units = "in", compression = c("lzw"), bg = "white", res = 300)
par( mar=c(7,4,1,1),
	 mfrow=c(1,1),
	 #family="Menlo",
	 family="Times",
	 ps=10,
	 font=1,
	 cex.axis=.8,
	 cex.lab=.8,
	 bty = 'l',
	 lwd=.2)

boxplot( r2~method,
		 data = R2,
		 #col = c( "orange", "gold1", "yellow", "cornsilk2", "lavenderblush3" ),
		 col = c( "red", "green", "orange", "gold" ),
		 #border = c( "red", "green", "red", "yellow", "lavenderblush3" ),
		 #boxwex = .5,
		 boxlwd = .1,
		 medlwd = .3,
		 whisklwd = .3,
		 staplelwd = .3,
		 outlwd = .5,
		 outcex = .3,
		 #names = c("LZ Theory\nSequence", "Power Law\nwithout Dwelling", "Power Law\nwith Dwelling", "Random Waypoint\nwithout Dwelling", "Random Waypoint\nwith Dwelling"),
		 names = c("PLaw, No Dwell", "PLaw, No Dwell, Noisy", "PLaw, Dwell", "PLaw, Dwell, Noisy", "RWP, No Dwell", "RWP, No Dwell, Noisy", "RWP, Dwell", "RWP, Dwell,Noisy"),
		 at = c(1,2, 4,5, 7,8, 10,11),
		 boxlwd = .1,
		 #outline = T,
		 horizontal = F,
		 #sub = sprintf( "(%s) %s", intToUtf8(r_no), gsub( 'a', 'α', r ) ),
		 #sub="R^2 Comparison",
		 #xlab=expression("\nEmperical Models"),
		 ylab=expression(paste("R"^"2")),
		 las=2)

dev.off()
