# Supplementary material for: A Theoretical Basis for Entropy-Scaling Effects in Human Mobility Patterns
Source: PLoS One. 2016 Aug 29;11(8):e0161630. doi: 10.1371/journal.pone.0161630 (PMC5003381; doi:10.1371/journal.pone.0161630)
Supplement: S1 Data — (ZIP) [file pone.0161630.s002.zip › S1_Data/R Code/graph_TheoryVsLZ.r]

###########################################################################
# Tuhin Paul
# TODO: add more comments (easy to follow
#       if you know the underlying theory)
# Last edited: 2016/06/10
###########################################################################


# generates comparative plots between theoretical model and the
# LZ equation-based entorpy rate of corresponding sequences

# clear workspace:
rm( list = ls(all=TRUE) )

# close all graphiTs plots:
# graphiTs.off()
frame()

Tarr <- c(512, 128, 64);
T0 <- 512;
v <- 2;
x <- 64 * v * T0;

tiff(filename = "/home/tuhin/wcopy2/usask/entropy-theory/fig/theory_vs_lz.tif", width = 4, height = 5, units = "in", pointsize = 12, compression = c("lzw"), bg = "white", res = 300)

par(mar=c(4,4,1,1), mfrow=c(1,1), family="Times", ps=12, cex.axis=.9, cex.lab=1)

cols <- c("red", "olivedrab", "blue", "green", "tan", "orange")
theoCol = 1
thlzCol = 2
plawCol = 3
rawpCol = 4
noi1Col = 5
noi2Col = 6

pchs <- c(1, 2, 3, 4)

thlzH <- read.csv("/home/tuhin/wcopy2/usask/entropy-theory/out.csv/theory_Sequence_LZentropies.out.csv", header = TRUE, sep = ",")
theoH <- read.csv("/home/tuhin/wcopy2/usask/entropy-theory/out.csv/theoryentropy.out.csv",               header = TRUE, sep = ",")

plot(1, 1, type = "n", xlim = range(thlzH$W), ylim = range(thlzH$H), xlab = "W", ylab = "H", log = "xy");
legends <- c()
iT = 0;
for ( T in Tarr ) {
  iT = iT + 1
  # plot theoretical entropy:
  pos <- T == theoH$T
  W <- theoH$W[pos]
  H <- theoH$H[pos]
  lines(W, H, type = "b", col=cols[theoCol], pch=pchs[iT], cex=.6);
  legends <- cbind(legends, sprintf("H: T = %d, Theory", T))
  
  # plot thlz entropy
  pos <- T == thlzH$T
  W <- thlzH$W[pos]
  H <- thlzH$H[pos]
  WH <- data.frame(W,H)
  WH <- WH[order(WH),]
  lines(WH$W, WH$H, type = "b", col=cols[thlzCol], pch=pchs[iT], cex=.6);
  legends <- cbind(legends, sprintf("H: T = %d, LZ", T))
}
legend("bottomleft", legend = legends,
       lty = rep(c(1,1), times = length(Tarr)),
       col = rep(c(cols[theoCol], cols[thlzCol]), times = length(Tarr)),
       pch = rep(pchs[1:length(Tarr)], each = 2),
       pt.cex = .6,
       bty = "n")

dev.off()
