# Supplementary material for: A Theoretical Basis for Entropy-Scaling Effects in Human Mobility Patterns
Source: PLoS One. 2016 Aug 29;11(8):e0161630. doi: 10.1371/journal.pone.0161630 (PMC5003381; doi:10.1371/journal.pone.0161630)
Supplement: S1 Data — (ZIP) [file pone.0161630.s002.zip › S1_Data/out.csv/plawentropy.out.csv]

W	T	p	pD	fD	nS	H	nH
1024	128	-1.55	0	0	10	3.95366795366795	3.95366795366795
1024	128	-1.55	0	0	2	3.95366795366795	3.95366795366795
1024	128	-1.55	-1.8	1	10	2.80547945205479	2.79399727148704
1024	128	-1.55	-1.8	1	2	2.80547945205479	2.80547945205479
1024	256	-1.55	0	0	10	4.61855670103093	4.64248704663212
1024	256	-1.55	0	0	2	4.61855670103093	4.61855670103093
1024	256	-1.55	-1.8	1	10	3.54150197628458	3.54150197628458
1024	256	-1.55	-1.8	1	2	3.54150197628458	3.54150197628458
1024	32	-1.55	0	0	10	1.98411160627785	1.98912198912199
1024	32	-1.55	0	0	2	1.98411160627785	1.98257502420136
1024	32	-1.55	-1.8	1	10	1.23328917258822	1.25305922662751
1024	32	-1.55	-1.8	1	2	1.23328917258822	1.23358631490182
1024	512	-1.55	0	0	10	5.48571428571429	5.48571428571429
1024	512	-1.55	0	0	2	5.48571428571429	5.48571428571429
1024	512	-1.55	-1.8	1	10	4.21978021978022	4.21978021978022
1024	512	-1.55	-1.8	1	2	4.21978021978022	4.21978021978022
1024	64	-1.55	0	0	10	2.96334405144695	2.9671603348358
1024	64	-1.55	0	0	2	2.96334405144695	2.9671603348358
1024	64	-1.55	-1.8	1	10	1.94759087066779	1.96419437340153
1024	64	-1.55	-1.8	1	2	1.94759087066779	1.94759087066779
128	32	-1.55	0	0	10	6.71916010498688	6.75016479894529
128	32	-1.55	0	0	2	6.71916010498688	6.73684210526316
128	32	-1.55	-1.8	1	10	4.34450572761986	4.68221307727481
128	32	-1.55	-1.8	1	2	4.34450572761986	4.33898305084746
128	64	-1.55	0	0	10	8.34782608695652	8.39344262295082
128	64	-1.55	0	0	2	8.34782608695652	8.34782608695652
128	64	-1.55	-1.8	1	10	5.85514612452351	6.09523809523809
128	64	-1.55	-1.8	1	2	5.85514612452351	5.87755102040816
16384	128	-1.55	0	0	10	0.440809298321136	0.440809298321136
16384	128	-1.55	0	0	2	0.440809298321136	0.440809298321136
16384	128	-1.55	-1.8	1	10	0.349488054607509	0.349488054607509
16384	128	-1.55	-1.8	1	2	0.349488054607509	0.349488054607509
16384	256	-1.55	0	0	10	0.716227018385292	0.716227018385292
16384	256	-1.55	0	0	2	0.716227018385292	0.716227018385292
16384	256	-1.55	-1.8	1	10	0.588312541037426	0.588312541037426
16384	256	-1.55	-1.8	1	2	0.588312541037426	0.588312541037426
16384	32	-1.55	0	0	10	0.144229414913096	0.144229414913096
16384	32	-1.55	0	0	2	0.144229414913096	0.144229414913096
16384	32	-1.55	-1.8	1	10	0.111231805344341	0.111231805344341
16384	32	-1.55	-1.8	1	2	0.111231805344341	0.111231805344341
16384	512	-1.55	0	0	10	1.08781869688385	1.08781869688385
16384	512	-1.55	0	0	2	1.08781869688385	1.08781869688385
16384	512	-1.55	-1.8	1	10	0.955223880597015	0.955223880597015
16384	512	-1.55	-1.8	1	2	0.955223880597015	0.955223880597015
16384	64	-1.55	0	0	10	0.255036528669471	0.255036528669471
16384	64	-1.55	0	0	2	0.255036528669471	0.255036528669471
16384	64	-1.55	-1.8	1	10	0.19874919128747	0.19874919128747
16384	64	-1.55	-1.8	1	2	0.19874919128747	0.19874919128747
2048	128	-1.55	0	0	10	2.53152039555006	2.53152039555006
2048	128	-1.55	0	0	2	2.53152039555006	2.53152039555006
2048	128	-1.55	-1.8	1	10	1.89279112754159	1.91044776119403
2048	128	-1.55	-1.8	1	2	1.89279112754159	1.89279112754159
2048	256	-1.55	0	0	10	3.34328358208955	3.34328358208955
2048	256	-1.55	0	0	2	3.34328358208955	3.34328358208955
2048	256	-1.55	-1.8	1	10	2.62756598240469	2.62756598240469
2048	256	-1.55	-1.8	1	2	2.62756598240469	2.62756598240469
2048	32	-1.55	0	0	10	1.05111886676247	1.05111886676247
2048	32	-1.55	0	0	2	1.05111886676247	1.05111886676247
2048	32	-1.55	-1.8	1	10	0.737858481049143	0.76116851259942
2048	32	-1.55	-1.8	1	2	0.737858481049143	0.737858481049143
2048	512	-1.55	0	0	10	3.91836734693878	3.91836734693878
2048	512	-1.55	0	0	2	3.91836734693878	3.91836734693878
2048	512	-1.55	-1.8	1	10	3.17355371900826	3.17355371900826
2048	512	-1.55	-1.8	1	2	3.17355371900826	3.17355371900826
2048	64	-1.55	0	0	10	1.70351201478743	1.70351201478743
2048	64	-1.55	0	0	2	1.70351201478743	1.70351201478743
2048	64	-1.55	-1.8	1	10	1.22455487642838	1.25115395058376
2048	64	-1.55	-1.8	1	2	1.22455487642838	1.22455487642838
256	128	-1.55	0	0	10	7.44727272727273	7.36690647482014
256	128	-1.55	0	0	2	7.44727272727273	7.42028985507246
256	128	-1.55	-1.8	1	10	5.64187327823691	5.70473537604457
256	128	-1.55	-1.8	1	2	5.64187327823691	5.64187327823691
256	32	-1.55	0	0	10	4.99512195121951	5.00733496332518
256	32	-1.55	0	0	2	4.99512195121951	5.00733496332518
256	32	-1.55	-1.8	1	10	3.24564183835182	3.50925291295408
256	32	-1.55	-1.8	1	2	3.24564183835182	3.2446134347275
256	64	-1.55	0	0	10	6.03931847968545	6.01566579634465
256	64	-1.55	0	0	2	6.03931847968545	6.04724409448819
256	64	-1.55	-1.8	1	10	4.35127478753541	4.50880626223092
256	64	-1.55	-1.8	1	2	4.35127478753541	4.35127478753541
32768	128	-1.55	0	0	10	0.25571232363591	0.25571232363591
32768	128	-1.55	0	0	2	0.25571232363591	0.25571232363591
32768	128	-1.55	-1.8	1	10	0.349488054607509	0.349488054607509
32768	128	-1.55	-1.8	1	2	0.349488054607509	0.349488054607509
32768	256	-1.55	0	0	10	0.430562229697261	0.430562229697261
32768	256	-1.55	0	0	2	0.430562229697261	0.430562229697261
32768	256	-1.55	-1.8	1	10	0.588312541037426	0.588312541037426
32768	256	-1.55	-1.8	1	2	0.588312541037426	0.588312541037426
32768	32	-1.55	0	0	10	0.0823230536707721	0.0823230536707721
32768	32	-1.55	0	0	2	0.0823230536707721	0.0823230536707721
32768	32	-1.55	-1.8	1	10	0.111231805344341	0.111231805344341
32768	32	-1.55	-1.8	1	2	0.111231805344341	0.111231805344341
32768	512	-1.55	0	0	10	0.685714285714286	0.685714285714286
32768	512	-1.55	0	0	2	0.685714285714286	0.685714285714286
32768	512	-1.55	-1.8	1	10	0.955223880597015	0.955223880597015
32768	512	-1.55	-1.8	1	2	0.955223880597015	0.955223880597015
32768	64	-1.55	0	0	10	0.146704871060172	0.146704871060172
32768	64	-1.55	0	0	2	0.146704871060172	0.146704871060172
32768	64	-1.55	-1.8	1	10	0.19874919128747	0.19874919128747
32768	64	-1.55	-1.8	1	2	0.19874919128747	0.19874919128747
4096	128	-1.55	0	0	10	1.41144038594073	1.41144038594073
4096	128	-1.55	0	0	2	1.41144038594073	1.41144038594073
4096	128	-1.55	-1.8	1	10	1.0054000981836	1.00837026095519
4096	128	-1.55	-1.8	1	2	1.0054000981836	1.0054000981836
4096	256	-1.55	0	0	10	2.07888631090487	2.07888631090487
4096	256	-1.55	0	0	2	2.07888631090487	2.07888631090487
4096	256	-1.55	-1.8	1	10	1.57746478873239	1.57746478873239
4096	256	-1.55	-1.8	1	2	1.57746478873239	1.57746478873239
4096	32	-1.55	0	0	10	0.514702186479015	0.514702186479015
4096	32	-1.55	0	0	2	0.514702186479015	0.514702186479015
4096	32	-1.55	-1.8	1	10	0.346086251182912	0.346367203355432
4096	32	-1.55	-1.8	1	2	0.346086251182912	0.346086251182912
4096	512	-1.55	0	0	10	2.64827586206897	2.64827586206897
4096	512	-1.55	0	0	2	2.64827586206897	2.64827586206897
4096	512	-1.55	-1.8	1	10	2.19428571428571	2.19428571428571
4096	512	-1.55	-1.8	1	2	2.19428571428571	2.19428571428571
4096	64	-1.55	0	0	10	0.872892593294184	0.872892593294184
4096	64	-1.55	0	0	2	0.872892593294184	0.872892593294184
4096	64	-1.55	-1.8	1	10	0.601645123384254	0.602589250686544
4096	64	-1.55	-1.8	1	2	0.601645123384254	0.601645123384254
512	128	-1.55	0	0	10	5.36125654450262	5.36125654450262
512	128	-1.55	0	0	2	5.36125654450262	5.36125654450262
512	128	-1.55	-1.8	1	10	3.893536121673	3.90095238095238
512	128	-1.55	-1.8	1	2	3.893536121673	3.893536121673
512	256	-1.55	0	0	10	6.44604316546763	6.44604316546763
512	256	-1.55	0	0	2	6.44604316546763	6.44604316546763
512	256	-1.55	-1.8	1	10	4.71578947368421	4.74074074074074
512	256	-1.55	-1.8	1	2	4.71578947368421	4.71578947368421
512	32	-1.55	0	0	10	3.30429170700226	3.3160621761658
512	32	-1.55	0	0	2	3.30429170700226	3.31070158422244
512	32	-1.55	-1.8	1	10	2.01178781925344	2.04636290967226
512	32	-1.55	-1.8	1	2	2.01178781925344	2.00902491661762
512	64	-1.55	0	0	10	4.47378640776699	4.48249027237354
512	64	-1.55	0	0	2	4.47378640776699	4.47813411078717
512	64	-1.55	-1.8	1	10	2.95574085952534	2.98252427184466
512	64	-1.55	-1.8	1	2	2.95574085952534	2.95574085952534
64	32	-1.55	0	0	10	9.39449541284404	9.36014625228519
64	32	-1.55	0	0	2	9.39449541284404	9.36014625228519
64	32	-1.55	-1.8	1	10	5.86147681740126	6.80398671096346
64	32	-1.55	-1.8	1	2	5.86147681740126	5.83475783475783
65536	128	-1.55	0	0	10	0.248062015503876	0.248062015503876
65536	128	-1.55	0	0	2	0.248062015503876	0.248062015503876
65536	128	-1.55	-1.8	1	10	0.248062015503876	0.248062015503876
65536	128	-1.55	-1.8	1	2	0.248062015503876	0.248062015503876
65536	256	-1.55	0	0	10	0.430769230769231	0.430769230769231
65536	256	-1.55	0	0	2	0.430769230769231	0.430769230769231
65536	256	-1.55	-1.8	1	10	0.430769230769231	0.430769230769231
65536	256	-1.55	-1.8	1	2	0.430769230769231	0.430769230769231
65536	32	-1.55	0	0	10	0.0779727095516569	0.0779727095516569
65536	32	-1.55	0	0	2	0.0779727095516569	0.0779727095516569
65536	32	-1.55	-1.8	1	10	0.0779727095516569	0.0779727095516569
65536	32	-1.55	-1.8	1	2	0.0779727095516569	0.0779727095516569
65536	512	-1.55	0	0	10	0.727272727272727	0.727272727272727
65536	512	-1.55	0	0	2	0.727272727272727	0.727272727272727
65536	512	-1.55	-1.8	1	10	0.727272727272727	0.727272727272727
65536	512	-1.55	-1.8	1	2	0.727272727272727	0.727272727272727
65536	64	-1.55	0	0	10	0.140077821011673	0.140077821011673
65536	64	-1.55	0	0	2	0.140077821011673	0.140077821011673
65536	64	-1.55	-1.8	1	10	0.140077821011673	0.140077821011673
65536	64	-1.55	-1.8	1	2	0.140077821011673	0.140077821011673
8192	128	-1.55	0	0	10	0.781381152231973	0.781381152231973
8192	128	-1.55	0	0	2	0.781381152231973	0.781381152231973
8192	128	-1.55	-1.8	1	10	0.639001560062402	0.639001560062402
8192	128	-1.55	-1.8	1	2	0.639001560062402	0.639001560062402
8192	256	-1.55	0	0	10	1.21904761904762	1.21904761904762
8192	256	-1.55	0	0	2	1.21904761904762	1.21904761904762
8192	256	-1.55	-1.8	1	10	1.06287069988138	1.06287069988138
8192	256	-1.55	-1.8	1	2	1.06287069988138	1.06287069988138
8192	32	-1.55	0	0	10	0.265498198034691	0.265498198034691
8192	32	-1.55	0	0	2	0.265498198034691	0.265498198034691
8192	32	-1.55	-1.8	1	10	0.210491695444828	0.210491695444828
8192	32	-1.55	-1.8	1	2	0.210491695444828	0.210491695444828
8192	512	-1.55	0	0	10	1.76146788990826	1.76146788990826
8192	512	-1.55	0	0	2	1.76146788990826	1.76146788990826
8192	512	-1.55	-1.8	1	10	1.62025316455696	1.62025316455696
8192	512	-1.55	-1.8	1	2	1.62025316455696	1.62025316455696
8192	64	-1.55	0	0	10	0.464562959975804	0.464562959975804
8192	64	-1.55	0	0	2	0.464562959975804	0.464562959975804
8192	64	-1.55	-1.8	1	10	0.37275521760233	0.37275521760233
8192	64	-1.55	-1.8	1	2	0.37275521760233	0.37275521760233
