# Supplementary material for: A Theoretical Basis for Entropy-Scaling Effects in Human Mobility Patterns
Source: PLoS One. 2016 Aug 29;11(8):e0161630. doi: 10.1371/journal.pone.0161630 (PMC5003381; doi:10.1371/journal.pone.0161630)
Supplement: S1 Data — (ZIP) [file pone.0161630.s002.zip › S1_Data/out.csv/randomwpentropy.out.csv]

W	T	pD	fD	nS	H	nH
1024	128	0	0	10	4.12072434607646	4.11244979919679
1024	128	0	0	2	4.12072434607646	4.12072434607646
1024	128	-1.8	1	10	4.07157057654076	4.0878243512974
1024	128	-1.8	1	2	4.07157057654076	4.07157057654076
1024	256	0	0	10	4.8695652173913	4.8695652173913
1024	256	0	0	2	4.8695652173913	4.8695652173913
1024	256	-1.8	1	10	4.79144385026738	4.81720430107527
1024	256	-1.8	1	2	4.79144385026738	4.79144385026738
1024	32	0	0	10	2.06826903655827	2.06701655228099
1024	32	0	0	2	2.06826903655827	2.07119741100324
1024	32	-1.8	1	10	2.05005005005005	2.05375050140393
1024	32	-1.8	1	2	2.05005005005005	2.05005005005005
1024	512	0	0	10	5.64705882352941	5.64705882352941
1024	512	0	0	2	5.64705882352941	5.64705882352941
1024	512	-1.8	1	10	5.64705882352941	5.73134328358209
1024	512	-1.8	1	2	5.64705882352941	5.64705882352941
1024	64	0	0	10	3.07610146862483	3.06586826347305
1024	64	0	0	2	3.07610146862483	3.07610146862483
1024	64	-1.8	1	10	3.06790945406125	3.07610146862483
1024	64	-1.8	1	2	3.06790945406125	3.06790945406125
128	32	0	0	10	6.93297224102911	6.92828146143437
128	32	0	0	2	6.93297224102911	6.9235970250169
128	32	-1.8	1	10	6.88634835238736	6.85867381111855
128	32	-1.8	1	2	6.88634835238736	6.88634835238736
128	64	0	0	10	8.62921348314607	8.48618784530387
128	64	0	0	2	8.62921348314607	8.58100558659218
128	64	-1.8	1	10	8.69433962264151	8.67796610169492
128	64	-1.8	1	2	8.69433962264151	8.67796610169492
16384	128	0	0	10	0.435837412215365	0.435837412215365
16384	128	0	0	2	0.435837412215365	0.435837412215365
16384	128	-1.8	1	10	0.456023157425963	0.456023157425963
16384	128	-1.8	1	2	0.456023157425963	0.456023157425963
16384	256	0	0	10	0.717373899119295	0.717373899119295
16384	256	0	0	2	0.717373899119295	0.717373899119295
16384	256	-1.8	1	10	0.758679085520745	0.758679085520745
16384	256	-1.8	1	2	0.758679085520745	0.758679085520745
16384	32	0	0	10	0.142113663173964	0.142113663173964
16384	32	0	0	2	0.142113663173964	0.141897041502113
16384	32	-1.8	1	10	0.148813416459578	0.148688088980528
16384	32	-1.8	1	2	0.148813416459578	0.148813416459578
16384	512	0	0	10	1.08169014084507	1.08169014084507
16384	512	0	0	2	1.08169014084507	1.08169014084507
16384	512	-1.8	1	10	1.17791411042945	1.17791411042945
16384	512	-1.8	1	2	1.17791411042945	1.17791411042945
16384	64	0	0	10	0.251021408726916	0.251021408726916
16384	64	0	0	2	0.251021408726916	0.251021408726916
16384	64	-1.8	1	10	0.264189886480908	0.264189886480908
16384	64	-1.8	1	2	0.264189886480908	0.264189886480908
2048	128	0	0	10	2.68766404199475	2.68766404199475
2048	128	0	0	2	2.68766404199475	2.68766404199475
2048	128	-1.8	1	10	2.60228716645489	2.60228716645489
2048	128	-1.8	1	2	2.60228716645489	2.60228716645489
2048	256	0	0	10	3.54150197628458	3.54150197628458
2048	256	0	0	2	3.54150197628458	3.54150197628458
2048	256	-1.8	1	10	3.47286821705426	3.47286821705426
2048	256	-1.8	1	2	3.47286821705426	3.47286821705426
2048	32	0	0	10	1.11839231105286	1.11839231105286
2048	32	0	0	2	1.11839231105286	1.12022754622033
2048	32	-1.8	1	10	1.07732772225145	1.07891686861237
2048	32	-1.8	1	2	1.07732772225145	1.07732772225145
2048	512	0	0	10	4.04210526315789	4.04210526315789
2048	512	0	0	2	4.04210526315789	4.04210526315789
2048	512	-1.8	1	10	4.04210526315789	4.04210526315789
2048	512	-1.8	1	2	4.04210526315789	4.04210526315789
2048	64	0	0	10	1.80422866092404	1.80422866092404
2048	64	0	0	2	1.80422866092404	1.80422866092404
2048	64	-1.8	1	10	1.74545454545455	1.75009494872769
2048	64	-1.8	1	2	1.74545454545455	1.74545454545455
256	128	0	0	10	7.64179104477612	7.67041198501873
256	128	0	0	2	7.64179104477612	7.64179104477612
256	128	-1.8	1	10	7.72830188679245	7.61338289962825
256	128	-1.8	1	2	7.72830188679245	7.72830188679245
256	32	0	0	10	5.1691065118627	5.18218623481781
256	32	0	0	2	5.1691065118627	5.1664984863774
256	32	-1.8	1	10	5.17433046993431	5.12512512512513
256	32	-1.8	1	2	5.17433046993431	5.1691065118627
256	64	0	0	10	6.22702702702703	6.22702702702703
256	64	0	0	2	6.22702702702703	6.22702702702703
256	64	-1.8	1	10	6.21024258760108	6.16042780748663
256	64	-1.8	1	2	6.21024258760108	6.20188425302826
32768	128	0	0	10	0.558799454297408	0.558799454297408
32768	128	0	0	2	0.558799454297408	0.558799454297408
32768	128	-1.8	1	10	0.364153627311522	0.364153627311522
32768	128	-1.8	1	2	0.364153627311522	0.364153627311522
32768	256	0	0	10	0.923711340206186	0.923711340206186
32768	256	0	0	2	0.923711340206186	0.923711340206186
32768	256	-1.8	1	10	0.613698630136986	0.613698630136986
32768	256	-1.8	1	2	0.613698630136986	0.613698630136986
32768	32	0	0	10	0.181866619305568	0.181866619305568
32768	32	0	0	2	0.181866619305568	0.181866619305568
32768	32	-1.8	1	10	0.115763769557746	0.115944654543808
32768	32	-1.8	1	2	0.115763769557746	0.115763769557746
32768	512	0	0	10	1.5	1.5
32768	512	0	0	2	1.5	1.5
32768	512	-1.8	1	10	1.01587301587302	1.01587301587302
32768	512	-1.8	1	2	1.01587301587302	1.01587301587302
32768	64	0	0	10	0.323709167544784	0.323709167544784
32768	64	0	0	2	0.323709167544784	0.323709167544784
32768	64	-1.8	1	10	0.206683112805562	0.206683112805562
32768	64	-1.8	1	2	0.206683112805562	0.206683112805562
4096	128	0	0	10	1.5574144486692	1.5574144486692
4096	128	0	0	2	1.5574144486692	1.5574144486692
4096	128	-1.8	1	10	1.43216783216783	1.43216783216783
4096	128	-1.8	1	2	1.43216783216783	1.43216783216783
4096	256	0	0	10	2.25125628140704	2.25125628140704
4096	256	0	0	2	2.25125628140704	2.25125628140704
4096	256	-1.8	1	10	2.12322274881517	2.12322274881517
4096	256	-1.8	1	2	2.12322274881517	2.12322274881517
4096	32	0	0	10	0.576479198333615	0.576479198333615
4096	32	0	0	2	0.576479198333615	0.577063961679346
4096	32	-1.8	1	10	0.518297312344992	0.518297312344992
4096	32	-1.8	1	2	0.518297312344992	0.518297312344992
4096	512	0	0	10	2.93129770992366	2.93129770992366
4096	512	0	0	2	2.93129770992366	2.93129770992366
4096	512	-1.8	1	10	2.86567164179104	2.86567164179104
4096	512	-1.8	1	2	2.86567164179104	2.86567164179104
4096	64	0	0	10	0.978343949044586	0.978343949044586
4096	64	0	0	2	0.978343949044586	0.978343949044586
4096	64	-1.8	1	10	0.884452975047985	0.884452975047985
4096	64	-1.8	1	2	0.884452975047985	0.884452975047985
512	128	0	0	10	5.50537634408602	5.49061662198391
512	128	0	0	2	5.50537634408602	5.50537634408602
512	128	-1.8	1	10	5.47593582887701	5.47593582887701
512	128	-1.8	1	2	5.47593582887701	5.47593582887701
512	256	0	0	10	6.6865671641791	6.63703703703704
512	256	0	0	2	6.6865671641791	6.6865671641791
512	256	-1.8	1	10	6.78787878787879	6.83969465648855
512	256	-1.8	1	2	6.78787878787879	6.78787878787879
512	32	0	0	10	3.46414073071719	3.44665095927297
512	32	0	0	2	3.46414073071719	3.46062859074011
512	32	-1.8	1	10	3.44781144781145	3.44665095927297
512	32	-1.8	1	2	3.44781144781145	3.44781144781145
512	64	0	0	10	4.65925176946411	4.63115577889447
512	64	0	0	2	4.65925176946411	4.65925176946411
512	64	-1.8	1	10	4.65925176946411	4.65925176946411
512	64	-1.8	1	2	4.65925176946411	4.65925176946411
64	32	0	0	10	9.57904583723106	9.42042318307268
64	32	0	0	2	9.57904583723106	9.55223880597015
64	32	-1.8	1	10	9.66949952785647	9.37728937728938
64	32	-1.8	1	2	9.66949952785647	9.64218455743879
65536	128	0	0	10	0.248062015503876	0.248062015503876
65536	128	0	0	2	0.248062015503876	0.248062015503876
65536	128	-1.8	1	10	0.248062015503876	0.248062015503876
65536	128	-1.8	1	2	0.248062015503876	0.248062015503876
65536	256	0	0	10	0.430769230769231	0.430769230769231
65536	256	0	0	2	0.430769230769231	0.430769230769231
65536	256	-1.8	1	10	0.430769230769231	0.430769230769231
65536	256	-1.8	1	2	0.430769230769231	0.430769230769231
65536	32	0	0	10	0.0779727095516569	0.0779727095516569
65536	32	0	0	2	0.0779727095516569	0.0779727095516569
65536	32	-1.8	1	10	0.0779727095516569	0.0779727095516569
65536	32	-1.8	1	2	0.0779727095516569	0.0779727095516569
65536	512	0	0	10	0.727272727272727	0.727272727272727
65536	512	0	0	2	0.727272727272727	0.727272727272727
65536	512	-1.8	1	10	0.727272727272727	0.727272727272727
65536	512	-1.8	1	2	0.727272727272727	0.727272727272727
65536	64	0	0	10	0.140077821011673	0.140077821011673
65536	64	0	0	2	0.140077821011673	0.140077821011673
65536	64	-1.8	1	10	0.140077821011673	0.140077821011673
65536	64	-1.8	1	2	0.140077821011673	0.140077821011673
8192	128	0	0	10	0.875587858059	0.875587858059
8192	128	0	0	2	0.875587858059	0.875587858059
8192	128	-1.8	1	10	0.865595942519019	0.865595942519019
8192	128	-1.8	1	2	0.865595942519019	0.865595942519019
8192	256	0	0	10	1.36585365853659	1.36585365853659
8192	256	0	0	2	1.36585365853659	1.36585365853659
8192	256	-1.8	1	10	1.37846153846154	1.37846153846154
8192	256	-1.8	1	2	1.37846153846154	1.37846153846154
8192	32	0	0	10	0.30055767537423	0.30055767537423
8192	32	0	0	2	0.30055767537423	0.300716551157054
8192	32	-1.8	1	10	0.294439013169245	0.294278242377216
8192	32	-1.8	1	2	0.294439013169245	0.294439013169245
8192	512	0	0	10	1.91044776119403	1.91044776119403
8192	512	0	0	2	1.91044776119403	1.91044776119403
8192	512	-1.8	1	10	1.98963730569948	1.98963730569948
8192	512	-1.8	1	2	1.98963730569948	1.98963730569948
8192	64	0	0	10	0.523398455247615	0.523398455247615
8192	64	0	0	2	0.523398455247615	0.523398455247615
8192	64	-1.8	1	10	0.515724678231673	0.515724678231673
8192	64	-1.8	1	2	0.515724678231673	0.515724678231673
