# Supplementary material for: A Theoretical Basis for Entropy-Scaling Effects in Human Mobility Patterns
Source: PLoS One. 2016 Aug 29;11(8):e0161630. doi: 10.1371/journal.pone.0161630 (PMC5003381; doi:10.1371/journal.pone.0161630)
Supplement: S1 Data — (ZIP) [file pone.0161630.s002.zip › S1_Data/out.csv/theoryentropy.out.csv]

W	T	L	H
64	32	1024	8
128	32	1024	6.66667
256	32	1024	5
512	32	1024	3.33333
1024	32	1024	2
2048	32	1024	1.11111
4096	32	1024	0.588235
8192	32	1024	0.30303
16384	32	1024	0.153846
32768	32	1024	0.0775194
65536	32	1024	0.0389105
128	64	512	7.2
256	64	512	6
512	64	512	4.5
1024	64	512	3
2048	64	512	1.8
4096	64	512	1
8192	64	512	0.529412
16384	64	512	0.272727
32768	64	512	0.138462
65536	64	512	0.0697674
256	128	256	6.4
512	128	256	5.33333
1024	128	256	4
2048	128	256	2.66667
4096	128	256	1.6
8192	128	256	0.888889
16384	128	256	0.470588
32768	128	256	0.242424
65536	128	256	0.123077
512	256	128	5.6
1024	256	128	4.66667
2048	256	128	3.5
4096	256	128	2.33333
8192	256	128	1.4
16384	256	128	0.777778
32768	256	128	0.411765
65536	256	128	0.212121
1024	512	64	4.8
2048	512	64	4
4096	512	64	3
8192	512	64	2
16384	512	64	1.2
32768	512	64	0.666667
65536	512	64	0.352941
