# Supplementary material for: A Theoretical Basis for Entropy-Scaling Effects in Human Mobility Patterns
Source: PLoS One. 2016 Aug 29;11(8):e0161630. doi: 10.1371/journal.pone.0161630 (PMC5003381; doi:10.1371/journal.pone.0161630)
Supplement: S1 Data — (ZIP) [file pone.0161630.s002.zip › S1_Data/r^2_comparison.result]

p: power law exponent
pD: dwell time exponent
    pD=0 means no-dwelling allowed

R^2 Result
==========
Theory_Compared_With,T,[Other_parameters:p,pD,noise],r^2
PLaw,T=32,p=-1.55,pD=0,noise=0,r^2=0.980525
PLaw,T=32,p=-1.55,pD=0,noise=10,r^2=0.981404
PLaw,T=32,p=-1.55,pD=-1.8,noise=0,r^2=0.606908
PLaw,T=32,p=-1.55,pD=-1.8,noise=10,r^2=0.803999
RaWp,T=32,pD=0,noise=0,r^2=0.97494
RaWp,T=32,pD=0,noise=10,r^2=0.979068
RaWp,T=32,pD=-1.8,noise=0,r^2=0.972843
RaWp,T=32,pD=-1.8,noise=10,r^2=0.980634
PLaw,T=64,p=-1.55,pD=0,noise=0,r^2=0.981771
PLaw,T=64,p=-1.55,pD=0,noise=10,r^2=0.980467
PLaw,T=64,p=-1.55,pD=-1.8,noise=0,r^2=0.762539
PLaw,T=64,p=-1.55,pD=-1.8,noise=10,r^2=0.811683
RaWp,T=64,pD=0,noise=0,r^2=0.972329
RaWp,T=64,pD=0,noise=10,r^2=0.97688
RaWp,T=64,pD=-1.8,noise=0,r^2=0.970786
RaWp,T=64,pD=-1.8,noise=10,r^2=0.97142
PLaw,T=128,p=-1.55,pD=0,noise=0,r^2=0.977812
PLaw,T=128,p=-1.55,pD=0,noise=10,r^2=0.980563
PLaw,T=128,p=-1.55,pD=-1.8,noise=0,r^2=0.821302
PLaw,T=128,p=-1.55,pD=-1.8,noise=10,r^2=0.828215
RaWp,T=128,pD=0,noise=0,r^2=0.968772
RaWp,T=128,pD=0,noise=10,r^2=0.967686
RaWp,T=128,pD=-1.8,noise=0,r^2=0.967041
RaWp,T=128,pD=-1.8,noise=10,r^2=0.971623
PLaw,T=256,p=-1.55,pD=0,noise=0,r^2=0.973969
PLaw,T=256,p=-1.55,pD=0,noise=10,r^2=0.9741
PLaw,T=256,p=-1.55,pD=-1.8,noise=0,r^2=0.794444
PLaw,T=256,p=-1.55,pD=-1.8,noise=10,r^2=0.798546
RaWp,T=256,pD=0,noise=0,r^2=0.956409
RaWp,T=256,pD=0,noise=10,r^2=0.958909
RaWp,T=256,pD=-1.8,noise=0,r^2=0.957629
RaWp,T=256,pD=-1.8,noise=10,r^2=0.954708
PLaw,T=512,p=-1.55,pD=0,noise=0,r^2=0.9589
PLaw,T=512,p=-1.55,pD=0,noise=10,r^2=0.9589
PLaw,T=512,p=-1.55,pD=-1.8,noise=0,r^2=0.796196
PLaw,T=512,p=-1.55,pD=-1.8,noise=10,r^2=0.796196
RaWp,T=512,pD=0,noise=0,r^2=0.916606
RaWp,T=512,pD=0,noise=10,r^2=0.916606
RaWp,T=512,pD=-1.8,noise=0,r^2=0.949417
RaWp,T=512,pD=-1.8,noise=10,r^2=0.943374
