# Supplementary material for: A Theoretical Basis for Entropy-Scaling Effects in Human Mobility Patterns
Source: PLoS One. 2016 Aug 29;11(8):e0161630. doi: 10.1371/journal.pone.0161630 (PMC5003381; doi:10.1371/journal.pone.0161630)
Supplement: S1 Data — (ZIP) [file pone.0161630.s002.zip › S1_Data/readme_pone_rev1.txt]

README for PLOS ONE
===================

Paul, T
10 June 2016


About
=====
Contains a general description of the code and data files


Code files:
===========
	matlab code: normally used for data creation and entropy rate calculation
	     R code: normally used for plotting and calculating R^2 values

	Code files may contain reference to some files which may
	not have been submitted. Because they were not used in
	the submitted manuscript.

	R code files:
	-------------
		compare_r^2.r
			calculates R^2 of fitting theoretical model to empirical results
			and generates comparative plots

		graphNoise.r
			generates plot showing comparisons of the theoretical model with
			empirical models with and without noise

		graphTheoryVsEmpirical.r
			generates comparative plots between theoretical and empirical models
			
		graph_TheoryVsLZ.r
			generates comparative plots between theoretical model and the
			LZ equation-based entorpy rate of corresponding sequences
		
	MATLAB code files:
	------------------
		kmp2d.m
		lzEntropy.m
			Above two files are used for calculating LZ equation-based entropy rate

		powertrip.m
			Generated trips for the power law-based model and
			calculates corrensponding entropy rates
			trips are saved in the directory ./testbed-tmp
			calculated entropy rates are saved in the directory ./results
			
		randomwp.m
			Generated trips for the Random Waypoint-based model and
			calculates corrensponding entropy rates
			trips are saved in the directory ./testbed-tmp
			calculated entropy rates are saved in the directory ./results

		theoryEntropy.m
			Calculates entropy rates for the theoretical model
			Trips or calculated entropy rates are not saved anywhere because
				1) Trips follow regular patterns described in the paper
				2) Entropy rates can be quickly and easily calculated

		vdistance.m
			Returns distance between two row vectors


Data Directories and Files:
===========================
./testbed-tmp: Files contain the trips of the empirical models
./results: Files contain the calculated entropy rates for the empirical models
./out.csv: files contain the compiled entropy rates for different models
           files are categorized by the model name
r^2_comparison.result: Computed R^2 values (generated by compare_r^2.r)
