# Supplementary material for: A Theoretical Basis for Entropy-Scaling Effects in Human Mobility Patterns
Source: PLoS One. 2016 Aug 29;11(8):e0161630. doi: 10.1371/journal.pone.0161630 (PMC5003381; doi:10.1371/journal.pone.0161630)
Supplement: S1 Data — (ZIP) [file pone.0161630.s002.zip › S1_Data/results/powertrip_pTLen-1.55_pDTime-1.8_dFlag1_nSigma10_T64_W2048.out]

% Configuration
% -------------
wArg    = [2048]
T       = 64
pTLen   = -1.55
pDTime  = -1.8
dFlag   = 1
dTimeUL = 61200
nSigma  = 10
% -------------

E = [2048 64 -1.55 -1.8 1 10 1.22455487642838 1.25115395058376]

runtimes = [2048 64 -1.55 -1.8 1 10 512 0.823305 0.818519]

uniqueness = [2048 64 -1.55 -1.8 1 10 512 20 0.0390625]
