# Supplementary material for: A Theoretical Basis for Entropy-Scaling Effects in Human Mobility Patterns
Source: PLoS One. 2016 Aug 29;11(8):e0161630. doi: 10.1371/journal.pone.0161630 (PMC5003381; doi:10.1371/journal.pone.0161630)
Supplement: S1 Data — (ZIP) [file pone.0161630.s002.zip › S1_Data/results/powertrip_pTLen-1.55_pDTime-1.8_dFlag1_nSigma2_T32_W32768.out]

% Configuration
% -------------
wArg    = [32768]
T       = 32
pTLen   = -1.55
pDTime  = -1.8
dFlag   = 1
dTimeUL = 61200
nSigma  = 2
% -------------

E = [32768 32 -1.55 -1.8 1 2 0.111231805344341 0.111231805344341]

runtimes = [32768 32 -1.55 -1.8 1 2 1024 42.315402 42.422021]

uniqueness = [32768 32 -1.55 -1.8 1 2 1024 2 0.001953125]
