# Supplementary material for: A Theoretical Basis for Entropy-Scaling Effects in Human Mobility Patterns
Source: PLoS One. 2016 Aug 29;11(8):e0161630. doi: 10.1371/journal.pone.0161630 (PMC5003381; doi:10.1371/journal.pone.0161630)
Supplement: S1 Data — (ZIP) [file pone.0161630.s002.zip › S1_Data/results/powertrip_pTLen-1.55_pDTime0_dFlag0_nSigma10_T256_W1024.out]

% Configuration
% -------------
wArg    = [1024]
T       = 256
pTLen   = -1.55
pDTime  = 0
dFlag   = 0
dTimeUL = 61200
nSigma  = 10
% -------------

E = [1024 256 -1.55 0 0 10 4.61855670103093 4.64248704663212]

runtimes = [1024 256 -1.55 0 0 10 128 0.018486 0.018211]

uniqueness = [1024 256 -1.55 0 0 10 128 64 0.5]
