# Supplementary material for: A Theoretical Basis for Entropy-Scaling Effects in Human Mobility Patterns
Source: PLoS One. 2016 Aug 29;11(8):e0161630. doi: 10.1371/journal.pone.0161630 (PMC5003381; doi:10.1371/journal.pone.0161630)
Supplement: S1 Data — (ZIP) [file pone.0161630.s002.zip › S1_Data/results/powertrip_pTLen-1.55_pDTime0_dFlag0_nSigma10_T32_W4096.out]

% Configuration
% -------------
wArg    = [4096]
T       = 32
pTLen   = -1.55
pDTime  = 0
dFlag   = 0
dTimeUL = 61200
nSigma  = 10
% -------------

E = [4096 32 -1.55 0 0 10 0.514702186479015 0.514702186479015]

runtimes = [4096 32 -1.55 0 0 10 1024 8.672498 8.67531]

uniqueness = [4096 32 -1.55 0 0 10 1024 18 0.017578125]
