# Supplementary material for: A Theoretical Basis for Entropy-Scaling Effects in Human Mobility Patterns
Source: PLoS One. 2016 Aug 29;11(8):e0161630. doi: 10.1371/journal.pone.0161630 (PMC5003381; doi:10.1371/journal.pone.0161630)
Supplement: S1 Data — (ZIP) [file pone.0161630.s002.zip › S1_Data/results/powertrip_pTLen-1.55_pDTime0_dFlag0_nSigma10_T512_W32768.out]

% Configuration
% -------------
wArg    = [32768]
T       = 512
pTLen   = -1.55
pDTime  = 0
dFlag   = 0
dTimeUL = 61200
nSigma  = 10
% -------------

E = [32768 512 -1.55 0 0 10 0.685714285714286 0.685714285714286]

runtimes = [32768 512 -1.55 0 0 10 64 0.035398 0.035375]

uniqueness = [32768 512 -1.55 0 0 10 64 3 0.046875]
