# Supplementary material for: A Theoretical Basis for Entropy-Scaling Effects in Human Mobility Patterns
Source: PLoS One. 2016 Aug 29;11(8):e0161630. doi: 10.1371/journal.pone.0161630 (PMC5003381; doi:10.1371/journal.pone.0161630)
Supplement: S1 Data — (ZIP) [file pone.0161630.s002.zip › S1_Data/results/powertrip_pTLen-1.55_pDTime0_dFlag0_nSigma2_T32_W65536.out]

% Configuration
% -------------
wArg    = [65536]
T       = 32
pTLen   = -1.55
pDTime  = 0
dFlag   = 0
dTimeUL = 61200
nSigma  = 2
% -------------

E = [65536 32 -1.55 0 0 2 0.0779727095516569 0.0779727095516569]

runtimes = [65536 32 -1.55 0 0 2 1024 86.179925 86.512079]

uniqueness = [65536 32 -1.55 0 0 2 1024 1 0.0009765625]
