# Supplementary material for: A Theoretical Basis for Entropy-Scaling Effects in Human Mobility Patterns
Source: PLoS One. 2016 Aug 29;11(8):e0161630. doi: 10.1371/journal.pone.0161630 (PMC5003381; doi:10.1371/journal.pone.0161630)
Supplement: S1 Data — (ZIP) [file pone.0161630.s002.zip › S1_Data/results/randomwp_pDTime-1.8_dFlag1_nSigma10_T128_W1024.out]

% Configuration
% -------------
wArg    = [1024]
T       = 128
pDTime  = -1.8
dFlag   = 1
dTimeUL = 61200
nSigma  = 10
% -------------

E = [1024 128 -1.8 1 10 4.07157057654076 4.0878243512974]

runtimes = [1024 128 -1.8 1 10 256 0.074657 0.074239]

uniqueness = [1024 128 -1.8 1 10 256 72 0.28125]
